# Supplementary material for: Applying Augmented Reality to Convey Medical Knowledge on Osteoclasts to Users of a Serious Game: Vignette Experiment
Source: JMIR Serious Games. 2025 Jun 16;13:e64751. doi: 10.2196/64751 (PMC12185033; doi:10.2196/64751)
Supplement: Multimedia Appendix 4 — Zip file that contains survey data, text response data, and game data used in the analysis. [file games-v13-e64751-s004.zip]

Archive with 3 entries (3 files):
- ar_osteoclasts_text_response_data.csv
- ar_osteoclasts_game_data.csv
- ar_osteoclasts_survey_data.csv
