# Supplementary material for: Applying Augmented Reality to Convey Medical Knowledge on Osteoclasts to Users of a Serious Game: Vignette Experiment
Source: JMIR Serious Games. 2025 Jun 16;13:e64751. doi: 10.2196/64751 (PMC12185033; doi:10.2196/64751)
Supplement: Multimedia Appendix 4 — Zip file that contains survey data, text response data, and game data used in the analysis. [file games-v13-e64751-s004.zip › ar_osteoclasts_text_response_data.csv]

participant_id	treatment	week	task	text	text_en
IR54CA	Text	0	formation_osteoclast	1. Osteocytes send signals for bone remodelling. 2. osteoclasts resorb bone with hydrochloric acid, phosphorus and calcium and collagen is released into the bloodstream 3 Osteoblasts enter the void and build bone	1. Osteocytes send signals for bone remodelling. 2. osteoclasts resorb bone with hydrochloric acid, phosphorus and calcium and collagen is released into the bloodstream 3 Osteoblasts enter the void and build bone
IR54CA	Text	0	functions	1 osteoclast: bone resorption 2. Osteoblast,: bone modelling	1 osteoclast: bone resorption 2. Osteoblast,: bone modelling
IR54CA	Text	0	osteogenic_differentiation	?	?
XH62CE	Text	0	formation_osteoclast	haematopoietic progenitor cells become osteoclasts after connecting with receptors	haematopoietic progenitor cells become osteoclasts after connecting with receptors
XH62CE	Text	0	functions	Osteoclasts desolve the Bone, osteoclasts create bone	Osteoclasts desolve the Bone, osteoclasts create bone
XH62CE	Text	0	osteogenic_differentiation	?	?
SE55BE	Text	0	formation_osteoclast	haematopoietic stem cells, RANKL and its receptor are involved	haematopoietic stem cells, RANKL and its receptor are involved
SE55BE	Text	0	functions	Osteoclasts release molecules. This is how osteoblasts are recruited.	Osteoclasts release molecules. This is how osteoblasts are recruited.
SE55BE	Text	0	osteogenic_differentiation	BMP, RANKL, TGF Beta	BMP, RANKL, TGF Beta
SU55SA	Text	0	formation_osteoclast	They engage in bone resorption and are formed by osteogenic progenitor cells.	They engage in bone resorption and are formed by osteogenic progenitor cells.
SU55SA	Text	0	functions	They canopy is formed in the lacuna formed by the osteoclasts between bone and blood vessels	They canopy is formed in the lacuna formed by the osteoclasts between bone and blood vessels
SU55SA	Text	0	osteogenic_differentiation	Bmp tgf beta and other molecules play an important role in the process such as calcium, phosphorous and some Pathways such as rankL,	Bmp tgf beta and other molecules play an important role in the process such as calcium, phosphorous and some Pathways such as rankL,
AS64VI	Text	0	formation_osteoclast	1. haematopoietic stem cell + RANKL to osteoclast. 2. sealing zone: H+ 3. ca and P free due to vascular ATPase and collagen free due to cathepsin	1. haematopoietic stem cell + RANKL to osteoclast. 2. sealing zone: H+ 3. ca and P free due to vascular ATPase and collagen free due to cathepsin
AS64VI	Text	0	functions	Osteoclast: bone resorption Osteoblast: bone formation Osteoclast comes from hematopoietic progenitor cell Osteoblast Comes from mesenchymal stem cell	Osteoclast: bone resorption Osteoblast: bone formation Osteoclast comes from hematopoietic progenitor cell Osteoblast Comes from mesenchymal stem cell
AS64VI	Text	0	osteogenic_differentiation	Hematopoietic stem cell has RANK receptor, RANKL comes on it, leads to osteoclast formation Hematopoietic stem cell with RGD and integrin docks to bone. Formation sealing zone Osteoclast gives signal to mesenchymal stem cell via wnt signal formation osteoblast from mesenchymal stem cell	Hematopoietic stem cell has RANK receptor, RANKL comes on it, leads to osteoclast formation Hematopoietic stem cell with RGD and integrin docks to bone. Formation sealing zone Osteoclast gives signal to mesenchymal stem cell via wnt signal formation osteoblast from mesenchymal stem cell
CA63FA	Text	0	formation_osteoclast	Osteoclasts arise from haematopoietic cells. haematopoietic cells fuse together under the influence of RANKL. They then attach to bone with the help of RGD and integrin.	Osteoclasts arise from haematopoietic cells. haematopoietic cells fuse together under the influence of RANKL. They then attach to bone with the help of RGD and integrin.
CA63FA	Text	0	functions	Osteoclasts from away of the lacuna and osteoblasts fill up their space.	Osteoclasts from away of the lacuna and osteoblasts fill up their space.
CA63FA	Text	0	osteogenic_differentiation	To induce osteogenic differentiation in mesenchymal osteogenic cells, BMP are used.	To induce osteogenic differentiation in mesenchymal osteogenic cells, BMP are used.
KA65JO	Text	0	formation_osteoclast	Osteocytes give the signal for bone remodelling. haematopoietic stem cells receive a signal via RankL and differentiate into osteoclasts. Several stem cells come together to form an osteoclast. This binds to the bone surface via the RGD with integrins. With the ATPase it produces HCL to dissolve the bone. A resorption lacuna is formed.	Osteocytes give the signal for bone remodelling. haematopoietic stem cells receive a signal via RankL and differentiate into osteoclasts. Several stem cells come together to form an osteoclast. This binds to the bone surface via the RGD with integrins. With the ATPase it produces HCL to dissolve the bone. A resorption lacuna is formed.
KA65JO	Text	0	functions	Steal osteoclasts, build osteoblasts	Steal osteoclasts, build osteoblasts
KA65JO	Text	0	osteogenic_differentiation	Hematopoietic stem cell --- Rankl ---> Osteoclast mesenchymal stem cell --- BMP ---> osteoblast ---> osteocyte (gives signals for remodeling)	Hematopoietic stem cell --- Rankl ---> Osteoclast mesenchymal stem cell --- BMP ---> osteoblast ---> osteocyte (gives signals for remodeling)
NU68JA	Text	0	formation_osteoclast	RANKL and haematopoietic cells form osteoclasts.	RANKL and haematopoietic cells form osteoclasts.
NU68JA	Text	0	functions	Osteoclasts and osteoblasts are involved in bone remodeling. Osteoclasts dissolve the bone locally with hydrochloric acids, whereupon the mesenchymal stem cells are located in the lacunae, which are called by the TGF. There, the mesenchymal stem cells form into osteoblasts through Wnt or BMP	Osteoclasts and osteoblasts are involved in bone remodeling. Osteoclasts dissolve the bone locally with hydrochloric acids, whereupon the mesenchymal stem cells are located in the lacunae, which are called by the TGF. There, the mesenchymal stem cells form into osteoblasts through Wnt or BMP
NU68JA	Text	0	osteogenic_differentiation	Through Wtn and BMP	Through Wtn and BMP
UR52LE	Text	0	formation_osteoclast	The osteoclast is formed by rankl activated	The osteoclast is formed by rankl activated
UR52LE	Text	0	functions	The osteoclast is formed after osteoclast secrete rankl. That activates hematopoietic stem cells. They attach to rds structures and fuse in the bone.	The osteoclast is formed after osteoclast secrete rankl. That activates hematopoietic stem cells. They attach to rds structures and fuse in the bone.
UR52LE	Text	0	osteogenic_differentiation	wnt	wnt
KA65JA	Text	0	formation_osteoclast	Mesenchymal stem cells are attracted by tgf beta and turned into osteoblasts by Bone morphogenic protein (BMP).	Mesenchymal stem cells are attracted by tgf beta and turned into osteoblasts by Bone morphogenic protein (BMP).
KA65JA	Text	0	functions	Osteoblasts reserve there and phosphorous and collagen from bone. Osteoblasts form new bone.	Osteoblasts reserve there and phosphorous and collagen from bone. Osteoblasts form new bone.
KA65JA	Text	0	osteogenic_differentiation	mol	mol
AB59AL	Text	0	formation_osteoclast	haematopoietic progenitor cells fused with RANKL and formed osteoclasts.	haematopoietic progenitor cells fused with RANKL and formed osteoclasts.
AB59AL	Text	0	functions	Osteoclasts resorb osteoblasts build	Osteoclasts resorb osteoblasts build
AB59AL	Text	0	osteogenic_differentiation	?	?
SI65MA	Text	0	formation_osteoclast	Osteoclasts form from haematopoietic stem cells in the presence of RankL.	Osteoclasts form from haematopoietic stem cells in the presence of RankL.
SI65MA	Text	0	functions	Osteoclasts resorb bone, osteoblasts build new bone.	Osteoclasts resorb bone, osteoblasts build new bone.
SI65MA	Text	0	osteogenic_differentiation	RankL: differentiation of osteocytes	RankL: differentiation of osteocytes
HU61AL	Text	0	formation_osteoclast	Osteoclasts have osteogenic progenitor cells, fuse with resorption lacunae, and release RGD ..... in the bloodstream.	Osteoclasts have osteogenic progenitor cells, fuse with resorption lacunae, and release RGD ..... in the bloodstream.
HU61AL	Text	0	functions	Osteoclast absorb the Bone and osteoclast Form the bone, With mesenchymal stem cell in the surface often the lacunae reveals the TGF- Beta...	Osteoclast absorb the Bone and osteoclast Form the bone, With mesenchymal stem cell in the surface often the lacunae reveals the TGF- Beta...
HU61AL	Text	0	osteogenic_differentiation	-99	NA
AS64FA	Text	0	formation_osteoclast	haematopoietic stem cells are called to bone, where attachment of the future osteoclast is mediated by RankL. The future osteoclast attaches to bone with a sealing zone mediated by the rgd sequence.	haematopoietic stem cells are called to bone, where attachment of the future osteoclast is mediated by RankL. The future osteoclast attaches to bone with a sealing zone mediated by the rgd sequence.
AS64FA	Text	0	functions	Bone is being resorped by the osteoclast. Calcium and phosphorous of the bone is dissolved by hydrochloric acid and the collagen of the bone is dissolved by an enzyme. The future osteoclast (= hematopoietic stem cells) dissolves the residual collagen. The differentiation from hematopoietic stem cells to osteoblast is mediated by wnt and bmp. Osteoblast starts building bone material.	Bone is being resorped by the osteoclast. Calcium and phosphorous of the bone is dissolved by hydrochloric acid and the collagen of the bone is dissolved by an enzyme. The future osteoclast (= hematopoietic stem cells) dissolves the residual collagen. The differentiation from hematopoietic stem cells to osteoblast is mediated by wnt and bmp. Osteoblast starts building bone material.
AS64FA	Text	0	osteogenic_differentiation	Rank L: differentiation from hematopoietic stem cells to osteoclasts RGD Sequence: Adhesion often the osteoclast to the bone Hydrochloric acid: calcium and bone resorption Enzyme: dissolves the collagen often the bone TGF B: falls the mesenchymal stem cells BMP and WNT: differentiation from mesenchymal stem cells to osteoblast	Rank L: differentiation from hematopoietic stem cells to osteoclasts RGD Sequence: Adhesion often the osteoclast to the bone Hydrochloric acid: calcium and bone resorption Enzyme: dissolves the collagen often the bone TGF B: falls the mesenchymal stem cells BMP and WNT: differentiation from mesenchymal stem cells to osteoblast
AN64AL	Text	0	formation_osteoclast	haematopoietic progenitor cells bind to the bone surface through RGD sequences. When the RANKL binds to the RANK receptors on the progenitor cells, the progenitor cells fuse to form an osteoclast.	haematopoietic progenitor cells bind to the bone surface through RGD sequences. When the RANKL binds to the RANK receptors on the progenitor cells, the progenitor cells fuse to form an osteoclast.
AN64AL	Text	0	functions	Osteoclasts are bone - resorbing cells. they have an enzyme called ATPase which produces hydrochloric acid, which dissolves calcium and phosphorous from the bone. With cathepsin they break down collagen. Osteoblasts are bone - building cells and form new bone.	Osteoclasts are bone - resorbing cells. they have an enzyme called ATPase which produces hydrochloric acid, which dissolves calcium and phosphorous from the bone. With cathepsin they break down collagen. Osteoblasts are bone - building cells and form new bone.
AN64AL	Text	0	osteogenic_differentiation	TGF-beta is a signal for mesenchymal progenitor cells to differentiate into osteoblasts. Bone morphogenic factors and Wnt are signals for osteoblasts to differentiate into adult osteoblasts called osteocytes.	TGF-beta is a signal for mesenchymal progenitor cells to differentiate into osteoblasts. Bone morphogenic factors and Wnt are signals for osteoblasts to differentiate into adult osteoblasts called osteocytes.
SH56BE	Text	0	formation_osteoclast	They are derived from progenitor cells in monocytes, which crust in the blood after forming in the bone marrow	They are derived from progenitor cells in monocytes, which crust in the blood after forming in the bone marrow
SH56BE	Text	0	functions	The canopy	The canopy
SH56BE	Text	0	osteogenic_differentiation	Mesenchymal stem cell are functionally defined by their to self review	Mesenchymal stem cell are functionally defined by their to self review
GO70AN	Text	0	formation_osteoclast	Is formed from an erythropoietic stem cell. It is driven by BMP. It becomes many osteoclasts together to form one osteoclast.	Is formed from an erythropoietic stem cell. It is driven by BMP. It becomes many osteoclasts together to form one osteoclast.
GO70AN	Text	0	functions	Osteoclasts break down bone and osteoclasts build bone. Osteoclasts are multicellular cells and make lacunae and dissolve bones with HCL cathepsin dissolves the collagen. Osteoclasts build bone. Both cells are involved in bone remodeling.	Osteoclasts break down bone and osteoclasts build bone. Osteoclasts are multicellular cells and make lacunae and dissolve bones with HCL cathepsin dissolves the collagen. Osteoclasts build bone. Both cells are involved in bone remodeling.
GO70AN	Text	0	osteogenic_differentiation	BMP makes the differentiation of stem cells into osteoclasts.	BMP makes the differentiation of stem cells into osteoclasts.
MA63NE	Text	0	formation_osteoclast	haematopoietic stem cells are converted into osteoclasts by RankL. Osteoclasts bind to the bone and form a sealing zone. Then the bone dissolves and there is a resorption lacuna.	haematopoietic stem cells are converted into osteoclasts by RankL. Osteoclasts bind to the bone and form a sealing zone. Then the bone dissolves and there is a resorption lacuna.
MA63NE	Text	0	functions	Osteoclasts are responsible for bone resorption. Osteoblasts are responsible for the formation of bone.	Osteoclasts are responsible for bone resorption. Osteoblasts are responsible for the formation of bone.
MA63NE	Text	0	osteogenic_differentiation	WNT AND BMP	WNT AND BMP
HE63HA	Text	0	formation_osteoclast	Osteoclasts fuse from 2 cells. Osteocytes and haematopoietic XY.	Osteoclasts fuse from 2 cells. Osteocytes and haematopoietic XY.
HE63HA	Text	0	functions	Osteoclasts break down bone with resorption lacunae. Osteoclasts build bone.	Osteoclasts break down bone with resorption lacunae. Osteoclasts build bone.
HE63HA	Text	0	osteogenic_differentiation	No Clue.	No Clue.
VA56JO	Text	0	formation_osteoclast	haematopoietic stem cells fuse via RANKL and form osteoclasts	haematopoietic stem cells fuse via RANKL and form osteoclasts
VA56JO	Text	0	functions	Osteoclasts resorb Bone structure , send out Signals which recruit osteoblasts For building bones = remodeling	Osteoclasts resorb Bone structure , send out Signals which recruit osteoblasts For building bones = remodeling
VA56JO	Text	0	osteogenic_differentiation	HPC via RANKL fuse to osteoclasts. They Form resorption lacunas via ATPase and resorbs calcium, Phosphorus. Then recruiting of osteoblasts via TGF Beta and mesenchymal progenitor cells = bone formation (together bone remodeling)	HPC via RANKL fuse to osteoclasts. They Form resorption lacunas via ATPase and resorbs calcium, Phosphorus. Then recruiting of osteoblasts via TGF Beta and mesenchymal progenitor cells = bone formation (together bone remodeling)
JO63JE	AR	0	formation_osteoclast	-99	NA
JO63JE	AR	0	functions	-99	NA
JO63JE	AR	0	osteogenic_differentiation	-99	NA
LO61MA	AR	0	formation_osteoclast	MP osteoclasts bone resorption	MP osteoclasts bone resorption
LO61MA	AR	0	functions	Resorption Formation	Resorption Formation
LO61MA	AR	0	osteogenic_differentiation	?	?
DA65MO	AR	0	formation_osteoclast	I do not know	I do not know
DA65MO	AR	0	functions	Osteoclasts resorb bone and osteoblasts form it	Osteoclasts resorb bone and osteoblasts form it
DA65MO	AR	0	osteogenic_differentiation	I don't know it	I don't know it
KA75AN1	AR	0	formation_osteoclast	haematopoietic stem cells fuse via RANKL to form osteoclast	haematopoietic stem cells fuse via RANKL to form osteoclast
KA75AN1	AR	0	functions	Osteoclast dissolve calcium and Phosphorous and osteoblast build News bone	Osteoclast dissolve calcium and Phosphorous and osteoblast build News bone
KA75AN1	AR	0	osteogenic_differentiation	Wnt pathway	Wnt pathway
MA61ZO	AR	0	formation_osteoclast	haematopoietic cell with rankL and RGD. then you have osteoclast. That's all I know.	haematopoietic cell with rankL and RGD. then you have osteoclast. That's all I know.
MA61ZO	AR	0	functions	Osteoclasts resorb bone. Osteblasts form new bone. So there is bone remodeling.	Osteoclasts resorb bone. Osteblasts form new bone. So there is bone remodeling.
MA61ZO	AR	0	osteogenic_differentiation	It needs TGF and Wnt. This is how an osteoblast can develop from a mesenchymal cell. Then osteoblasts can reshape the bone.	It needs TGF and Wnt. This is how an osteoblast can develop from a mesenchymal cell. Then osteoblasts can reshape the bone.
MA46FE	AR	0	formation_osteoclast	-99	NA
MA46FE	AR	0	functions	Osteoclasts: resolution Osteoblasts: new bone formation	Osteoclasts: resolution Osteoblasts: new bone formation
MA46FE	AR	0	osteogenic_differentiation	BMP	BMP
PR64AL	AR	0	formation_osteoclast	Binding rankl in rank receptor prompt fusion often haematopoietic cells and adhere to rgd sequence in bone and mature into mature osteoclasts	Binding rankl in rank receptor prompt fusion often haematopoietic cells and adhere to rgd sequence in bone and mature into mature osteoclasts
PR64AL	AR	0	functions	Resorbs Bone and Releases calcium and phosphorous with hydrochloric acid and exposes Collagen with cathepsin K. And prompts the Bone formation via tgf Beta transmission factors	Resorbs Bone and Releases calcium and phosphorous with hydrochloric acid and exposes Collagen with cathepsin K. And prompts the Bone formation via tgf Beta transmission factors
PR64AL	AR	0	osteogenic_differentiation	Tgf Beta from osteoclast prompt migration of mesenchymal stem cells. Wnt pathway and bone morphogenic protein induce with other factors the osteogenic differentiation and that way the bone formation	Tgf Beta from osteoclast prompt migration of mesenchymal stem cells. Wnt pathway and bone morphogenic protein induce with other factors the osteogenic differentiation and that way the bone formation
RE60MA	AR	0	formation_osteoclast	haematopoietic precursor cells bind to integrins in the bone surface via RGD. They develop into osteoclasts.	haematopoietic precursor cells bind to integrins in the bone surface via RGD. They develop into osteoclasts.
RE60MA	AR	0	functions	Calcium and phosphorous are released.	Calcium and phosphorous are released.
RE60MA	AR	0	osteogenic_differentiation	Rank and RankL	Rank and RankL
AN60SA	AR	0	formation_osteoclast	Rankl binding to rank, fusion of osteoclasts forming canopy, release of OCl and enzyme.	Rankl binding to rank, fusion of osteoclasts forming canopy, release of OCl and enzyme.
AN60SA	AR	0	functions	Osteoclasts resorts bone, osteoclasts form new bone in the lacunae	Osteoclasts resorts bone, osteoclasts form new bone in the lacunae
AN60SA	AR	0	osteogenic_differentiation	wnt and BMP Guide the differentiation of mesenchymal progenitor cells to mature osteoblasts	wnt and BMP Guide the differentiation of mesenchymal progenitor cells to mature osteoblasts
AN60SA	AR	0	formation_osteoclast	Rankl binding to rank, fusion of osteoclasts forming canopy, release of OCl and enzyme.	Rankl binding to rank, fusion of osteoclasts forming canopy, release of OCl and enzyme.
AN60SA	AR	0	functions	Osteoclasts resorts bone, osteoclasts form new bone in the lacunae	Osteoclasts resorts bone, osteoclasts form new bone in the lacunae
AN60SA	AR	0	osteogenic_differentiation	wnt and BMP Guide the differentiation of mesenchymal progenitor cells to mature osteoblasts	wnt and BMP Guide the differentiation of mesenchymal progenitor cells to mature osteoblasts
RA63LU	AR	0	formation_osteoclast	with progenitor cells	with progenitor cells
RA63LU	AR	0	functions	Osteoclasts resorb the Bond and osteoclasts Form News bone	Osteoclasts resorb the Bond and osteoclasts Form News bone
RA63LU	AR	0	osteogenic_differentiation	BMP help for!m the bone	BMP help for!m the bone
ST67JO	AR	0	formation_osteoclast	haematopoietic stem cells via RANKL.	haematopoietic stem cells via RANKL.
ST67JO	AR	0	functions	Osteoclast resorb the bone, osteoblasts form the bone in a second step.	Osteoclast resorb the bone, osteoblasts form the bone in a second step.
ST67JO	AR	0	osteogenic_differentiation	RANKL is important for the osteoclast formation. Calcium and Phosphorous are released because of bone resorption TGF-beta, Wnt and BMP are important for bone formation.	RANKL is important for the osteoclast formation. Calcium and Phosphorous are released because of bone resorption TGF-beta, Wnt and BMP are important for bone formation.
KA75AN2	AR	0	formation_osteoclast	The haematopoietic stem cells form the osteoclasts then they die.	The haematopoietic stem cells form the osteoclasts then they die.
KA75AN2	AR	0	functions	Osteoclasts dissolve the bone. Osteoblast form bone	Osteoclasts dissolve the bone. Osteoblast form bone
KA75AN2	AR	0	osteogenic_differentiation	Mesenchymal stem cells differentiated to osteoblasts and they form bone our the influence of BMP	Mesenchymal stem cells differentiated to osteoblasts and they form bone our the influence of BMP
BE63FA	AR	0	formation_osteoclast	They form a group and resorb the bones	They form a group and resorb the bones
BE63FA	AR	0	functions	Osteoclasts dissolve bone while osteoblasts build bone. The transformation of the bone is in balance	Osteoclasts dissolve bone while osteoblasts build bone. The transformation of the bone is in balance
BE63FA	AR	0	osteogenic_differentiation	The molecules that are important in the bone transformation are formed by the cells involved as attraction and stimulation.	The molecules that are important in the bone transformation are formed by the cells involved as attraction and stimulation.
KA75AN3	AR	0	formation_osteoclast	Fuse multiple haematopoietic progenitor cells via RANK - RANKL to form osteoclasts.	Fuse multiple haematopoietic progenitor cells via RANK - RANKL to form osteoclasts.
KA75AN3	AR	0	functions	Osteoclast: bone resorption Osteoblast: Building of new bone when signaled by osteocytes	Osteoclast: bone resorption Osteoblast: Building of new bone when signaled by osteocytes
KA75AN3	AR	0	osteogenic_differentiation	ATPase: produces acid for bone dissolving cathepsin K: dissolves collagen RANKL RANK: receptor and ligand for fusing of osteoclast progenitors	ATPase: produces acid for bone dissolving cathepsin K: dissolves collagen RANKL RANK: receptor and ligand for fusing of osteoclast progenitors
UL58CA	AR	0	formation_osteoclast	Binding to RANK through RANKL	Binding to RANK through RANKL
UL58CA	AR	0	functions	Osteoclasts resorb the bone and attract MOP, which then become osteoblasts, which then rebuild the bone	Osteoclasts resorb the bone and attract MOP, which then become osteoblasts, which then rebuild the bone
UL58CA	AR	0	osteogenic_differentiation	BMP, hydrochloric acid	BMP, hydrochloric acid
PE65NI	AR	0	formation_osteoclast	Each osteoclast forms through cells inducing osteoclast. I don't know the name anymore	Each osteoclast forms through cells inducing osteoclast. I don't know the name anymore
PE65NI	AR	0	functions	osteoclast desolves the Bond and the osteoblast build bone	osteoclast desolves the Bond and the osteoblast build bone
PE65NI	AR	0	osteogenic_differentiation	Don't know anymore	Don't know anymore
FA62NA	AR	0	formation_osteoclast	Osteoclasts arise from haematopoietic progenitor cells .they bind to the bone surface through RGD L . Lacunae is grown after resorption of bone.	Osteoclasts arise from haematopoietic progenitor cells .they bind to the bone surface through RGD L . Lacunae is grown after resorption of bone.
FA62NA	AR	0	functions	-99	NA
FA62NA	AR	0	osteogenic_differentiation	Bone remodeling starts by Bone resorption Osteoclasts differentiation to resorb Bone Then differentiation of osteoblasts from mesenchymal progenitor cells and formation of bone	Bone remodeling starts by Bone resorption Osteoclasts differentiation to resorb Bone Then differentiation of osteoblasts from mesenchymal progenitor cells and formation of bone
GO70AN	Text	1	formation_osteoclast	Aus mesenchymalen stammtellen fusion vieler zellen, osteoklasten sind mehrzellig	From mesenchymal stems fusion of many cells, osteoclasts are multicellular
GO70AN	Text	1	functions	Osteoklasten resorbieren knochen und osteoblasten bauen knochen auf	Osteoclasts reabsorb bone and osteoblasts build bone
GO70AN	Text	1	osteogenic_differentiation	I dont remember	I don't remember
DA65MO	AR	1	formation_osteoclast	Osteoklasten entstehen durch den Zusammenschluss von mononukleären Vorläuferzellen	Osteoclasts arise from the merger of mononuclear precursor cells
DA65MO	AR	1	functions	Osteoklasten resorbieren Knochen durch die Freisetzung von proteolytischen Enzymen. Osteoblasten wiederum sind für die Bildung von neuem Knochen zuständig.	Osteoclasts resorb bone by releasing proteolytic enzymes. Osteoblasts, in turn, are responsible for the formation of new bone.
DA65MO	AR	1	osteogenic_differentiation	?	?
UL58CA	AR	1	formation_osteoclast	?	?
UL58CA	AR	1	functions	?	?
UL58CA	AR	1	osteogenic_differentiation	?	?
AN64AL	Text	1	formation_osteoclast	Hämatopoetic stem cells differentiate into progenitor cells, which then fuse to osteoclasts.	Hämatopoetic stem cells differentiate into progenitor cells, which then fuse to osteoclasts.
AN64AL	Text	1	functions	Osteoclasts use acids and enzymes to resorb the bone, leaving a lakune behind. Osteoblasts attach to these lakunen and build bone.	Osteoclasts use acids and enzymes to resorb the bone, leaving a lakune behind. Osteoblasts attach to these lakunen and build bone.
AN64AL	Text	1	osteogenic_differentiation	NA	NA
UR52LE	Text	1	formation_osteoclast	osteocyte - rankl -hematopoietic stem cell - rdg binding - fusion of nuclei	osteocyte - rankl -hematopoietic stem cell - rdg binding - fusion of nuclei
UR52LE	Text	1	functions	osteoclasts: bone resorption via canope formation osteoblasts: not present in the canope	osteoclasts: bone resorption via canope formation osteoblasts: not present in the canope
UR52LE	Text	1	osteogenic_differentiation	osteoclast - bmp - hematopoietic osteoprogenitor - osteoblast	osteoclast - bmp - hematopoietic osteoprogenitor - osteoblast
MA61ZO	AR	1	formation_osteoclast	NA	NA
MA61ZO	AR	1	functions	NA	NA
MA61ZO	AR	1	osteogenic_differentiation	NA	NA
JUTEST	AR	4	formation_osteoclast	Osteoclasts are very good	Osteoclasts are very good
JUTEST	AR	4	functions	The canopy is a nice holidays destination	The canopy is a nice holidays destination
JUTEST	AR	4	osteogenic_differentiation	There are many different molecules and they are all worthy of love	There are many different molecules and they are all worthy of love
PR64AL	AR	4	formation_osteoclast	Signal from local site induces differentiation of haemopoetic stem cells to osteoclast. By binding to rgd sequence the finally fuse and mature into osteoclast	Signal from local site induces differentiation of haemopoetic stem cells to osteoclast. By binding to rgd sequence the finally fuse and mature into osteoclast
PR64AL	AR	4	functions	Osteoclast resorb bone Osteoblast form bone	Osteoclast resorb bone Osteoblast form bone
PR64AL	AR	4	osteogenic_differentiation	Tgf beta promotes osteoblast formation Wnt pathway induces osteogenic differentiation BMP promotes osteogenic differentiaton	Tgf beta promotes osteoblast formation Wnt pathway induces osteogenic differentiation BMP promotes osteogenic differentiaton
UL58CA	AR	4	formation_osteoclast	I forgot it	I forgot it
UL58CA	AR	4	functions	osteoclasts resorb the bone and osteoblast build up a new bone	osteoclasts resorb the bone and osteoblast build up a new bone
UL58CA	AR	4	osteogenic_differentiation	BMP, ..	BMP, ..
SU55SA	Text	4	formation_osteoclast	NA	NA
SU55SA	Text	4	functions	NA	NA
SU55SA	Text	4	osteogenic_differentiation	NA	NA
UR52LE	Text	4	formation_osteoclast	osteocyte - rankl - hematopoietic stem cell - fusion of cells on bone	osteocyte - rankl - hematopoietic stem cell - fusion of cells on bone
UR52LE	Text	4	functions	the canopy is formed by osteoclasts - compartment for acidic bone resorption	the canopy is formed by osteoclasts - compartment for acidic bone resorption
UR52LE	Text	4	osteogenic_differentiation	osteoclast - bmp - mesenchymal stem cell - osteoblast	osteoclast - bmp - mesenchymal stem cell - osteoblast
HU61AL	Text	4	formation_osteoclast	NA	NA
HU61AL	Text	4	functions	NA	NA
HU61AL	Text	4	osteogenic_differentiation	NA	NA
AN60SA	AR	4	formation_osteoclast	Mesenchymal stem cells fuse to form osteoclast, sealing zone pump HCl into lumen of canopy	Mesenchymal stem cells fuse to form osteoclast, sealing zone pump HCl into lumen of canopy
AN60SA	AR	4	functions	NA	NA
AN60SA	AR	4	osteogenic_differentiation	NA	NA
AN60SA	AR	4	formation_osteoclast	Mesenchymal stem cells fuse to form osteoclast, sealing zone pump HCl into lumen of canopy	Mesenchymal stem cells fuse to form osteoclast, sealing zone pump HCl into lumen of canopy
AN60SA	AR	4	functions	NA	NA
AN60SA	AR	4	osteogenic_differentiation	NA	NA
PE65NI	AR	4	formation_osteoclast	NA	NA
PE65NI	AR	4	functions	NA	NA
PE65NI	AR	4	osteogenic_differentiation	NA	NA
CA63FA	Text	4	formation_osteoclast	osteoclasts derive from hematopoietic cells and differentiate into osteoclasts to resorb bone.	osteoclasts derive from hematopoietic cells and differentiate into osteoclasts to resorb bone.
CA63FA	Text	4	functions	osteoclasts resorb bone. osteoblasts form new bone.	osteoclasts resorb bone. osteoblasts form new bone.
CA63FA	Text	4	osteogenic_differentiation	BMP RGD-sequence	BMP RGD-sequence
MA61ZO	AR	4	formation_osteoclast	Hämatopoetische Stammzelle wird zu Osteklast. Dafür braucht es verschiedene Signalfaktoren wie TGF und RGD. Mehr weiss ich nicht.	Hematopoietic stem cells become osteclasts. This requires various signaling factors such as TGF and RGD. I don't know anything more.
MA61ZO	AR	4	functions	Osteoklasten resorbieren. Osteoblasten formen neuen Knochen. Beide haben Progenitorzellen aus denen sie entstehen.	Osteoclasts resorb. Osteoblasts form new bone. Both have progenitor cells from which they arise.
MA61ZO	AR	4	osteogenic_differentiation	Weiss ich nicht mehr.	I don't know anymore.
KA75AN3	AR	4	formation_osteoclast	NA	NA
KA75AN3	AR	4	functions	NA	NA
KA75AN3	AR	4	osteogenic_differentiation	NA	NA
JO63JE	AR	4	formation_osteoclast	hematopietic progenitor cells form osteoclasts.	hematopietic progenitor cells form osteoclasts.
JO63JE	AR	4	functions	Osteoclast resorb bone and Osteoblast form bone.	Osteoclast resorb bone and Osteoblast form bone.
JO63JE	AR	4	osteogenic_differentiation	TGIF	TGIF
AS64VI	Text	4	formation_osteoclast	Osteoklast macht eine Resorptionslakune mit einem sauren Milieu. Calcium und Phosphat wird weg gelöst. Osteoblasten entstehen und machen Knochenaufbau auf der Gegenseite des Osteoklasten.	Osteoclast creates a resorption lacuna with an acidic environment. Calcium and phosphate are dissolved away. Osteoblasts arise and build bone on the opposite side of the osteoclast.
AS64VI	Text	4	functions	Osteoklasten sind für den Knochenabbau zuständig und gehören zum MPS (sind verwandt mit den Makrophagen). Osteoblasten sind für den Knochenaufbau zuständig und kommen von mesenchymalen Vorläuferzellen. Die Osteoblasten werden später zu teilungsunfähigen Osteozyten.	Osteoclasts are responsible for bone breakdown and belong to the MPS (are related to macrophages). Osteoblasts are responsible for bone formation and come from mesenchymal precursor cells. The osteoblasts later become osteocytes that are unable to divide.
AS64VI	Text	4	osteogenic_differentiation	Die Osteozyten geben das Signal zum Knochenremodelling. Osteoklasten gehören zum MPS und kommen von einer hämatopoetische Stammzelle). Osteoklasten sind mehrkernig. Osteoblasten entwickeln sich von mesenchymalen Stammzellen.	The osteocytes give the signal for bone remodeling. Osteoclasts belong to the MPS and come from a hematopoietic stem cell). Osteoclasts are multinucleated. Osteoblasts develop from mesenchymal stem cells.
PE65NO	AR	4	formation_osteoclast	NA	NA
PE65NO	AR	4	functions	NA	NA
PE65NO	AR	4	osteogenic_differentiation	NA	NA
BE63FA	AR	4	formation_osteoclast	don't remember it	don't remember it
BE63FA	AR	4	functions	don't know	don't know
BE63FA	AR	4	osteogenic_differentiation	...	...
