# Supplementary material for: Applying Augmented Reality to Convey Medical Knowledge on Osteoclasts to Users of a Serious Game: Vignette Experiment
Source: JMIR Serious Games. 2025 Jun 16;13:e64751. doi: 10.2196/64751 (PMC12185033; doi:10.2196/64751)
Supplement: Multimedia Appendix 4 — Zip file that contains survey data, text response data, and game data used in the analysis. [file games-v13-e64751-s004.zip › ar_osteoclasts_game_data.csv]

id	bundle	event	date	time	user_time	previous_time	param	value	geo_country
95651920298A45C3BA12C9BB8920F8D2	5	session_start	2022-05-14	2022-05-14T03:00:42Z	2022-05-14T03:00:48Z	2022-04-01T13:18:35Z	ga_session_number	2	South Korea
95651920298A45C3BA12C9BB8920F8D2	5	os_update	2022-05-14	2022-05-14T03:00:48Z	2022-05-14T03:00:48Z	NA	ga_session_number	2	NA
95651920298A45C3BA12C9BB8920F8D2	6	user_engagement	2022-05-14	2022-05-14T03:03:49Z	2022-05-14T03:00:48Z	2022-04-01T13:22:53Z	ga_session_number	2	South Korea
95651920298A45C3BA12C9BB8920F8D2	7	screen_view	2022-05-14	2022-05-14T03:03:51Z	2022-05-14T03:00:48Z	2022-04-01T13:22:50Z	ga_session_number	2	South Korea
95651920298A45C3BA12C9BB8920F8D2	7	screen_view	2022-05-14	2022-05-14T03:03:51Z	2022-05-14T03:00:48Z	2022-05-14T03:03:51Z	ga_session_number	2	South Korea
95651920298A45C3BA12C9BB8920F8D2	7	screen_view	2022-05-14	2022-05-14T03:03:51Z	2022-05-14T03:00:48Z	2022-04-01T13:22:50Z	ga_session_number	2	South Korea
95651920298A45C3BA12C9BB8920F8D2	7	screen_view	2022-05-14	2022-05-14T03:03:51Z	2022-05-14T03:00:48Z	2022-05-14T03:03:51Z	ga_session_number	2	South Korea
95651920298A45C3BA12C9BB8920F8D2	7	screen_view	2022-05-14	2022-05-14T03:03:51Z	2022-05-14T03:00:48Z	2022-04-01T13:22:50Z	ga_session_number	2	South Korea
95651920298A45C3BA12C9BB8920F8D2	7	screen_view	2022-05-14	2022-05-14T03:03:51Z	2022-05-14T03:00:48Z	2022-05-14T03:03:51Z	ga_session_number	2	South Korea
95651920298A45C3BA12C9BB8920F8D2	7	screen_view	2022-05-14	2022-05-14T03:03:51Z	2022-05-14T03:00:48Z	2022-04-01T13:22:50Z	ga_session_number	2	South Korea
95651920298A45C3BA12C9BB8920F8D2	7	screen_view	2022-05-14	2022-05-14T03:03:51Z	2022-05-14T03:00:48Z	2022-05-14T03:03:51Z	ga_session_number	2	South Korea
95651920298A45C3BA12C9BB8920F8D2	7	user_engagement	2022-05-14	2022-05-14T03:03:57Z	2022-05-14T03:00:48Z	2022-05-14T03:03:49Z	ga_session_number	2	South Korea
95651920298A45C3BA12C9BB8920F8D2	8	screen_view	2022-05-14	2022-05-14T03:07:15Z	2022-05-14T03:00:48Z	2022-05-14T03:03:51Z	ga_session_number	2	South Korea
95651920298A45C3BA12C9BB8920F8D2	8	screen_view	2022-05-14	2022-05-14T03:07:15Z	2022-05-14T03:00:48Z	2022-05-14T03:07:15Z	ga_session_number	2	South Korea
95651920298A45C3BA12C9BB8920F8D2	8	screen_view	2022-05-14	2022-05-14T03:07:15Z	2022-05-14T03:00:48Z	2022-05-14T03:03:51Z	ga_session_number	2	South Korea
95651920298A45C3BA12C9BB8920F8D2	8	screen_view	2022-05-14	2022-05-14T03:07:15Z	2022-05-14T03:00:48Z	2022-05-14T03:07:15Z	ga_session_number	2	South Korea
95651920298A45C3BA12C9BB8920F8D2	8	screen_view	2022-05-14	2022-05-14T03:07:15Z	2022-05-14T03:00:48Z	2022-05-14T03:03:51Z	ga_session_number	2	South Korea
95651920298A45C3BA12C9BB8920F8D2	8	screen_view	2022-05-14	2022-05-14T03:07:15Z	2022-05-14T03:00:48Z	2022-05-14T03:07:15Z	ga_session_number	2	South Korea
95651920298A45C3BA12C9BB8920F8D2	8	screen_view	2022-05-14	2022-05-14T03:07:15Z	2022-05-14T03:00:48Z	2022-05-14T03:03:51Z	ga_session_number	2	South Korea
95651920298A45C3BA12C9BB8920F8D2	8	screen_view	2022-05-14	2022-05-14T03:07:15Z	2022-05-14T03:00:48Z	2022-05-14T03:07:15Z	ga_session_number	2	South Korea
95651920298A45C3BA12C9BB8920F8D2	8	user_engagement	2022-05-14	2022-05-14T03:07:20Z	2022-05-14T03:00:48Z	2022-05-14T03:03:57Z	ga_session_number	2	South Korea
80AEA080B2E0474D97508501BD34966C	82	session_start	2022-05-14	2022-05-14T16:23:41Z	2022-05-14T16:23:44Z	2022-05-10T15:20:07Z	ga_session_number	23	Switzerland
80AEA080B2E0474D97508501BD34966C	82	screen_view	2022-05-14	2022-05-14T16:23:44Z	2022-05-14T16:23:44Z	2022-05-10T15:52:48Z	ga_session_number	23	Switzerland
80AEA080B2E0474D97508501BD34966C	83	user_engagement	2022-05-14	2022-05-14T16:25:36Z	2022-05-14T16:23:44Z	2022-05-10T15:58:09Z	ga_session_number	23	Switzerland
80AEA080B2E0474D97508501BD34966C	84	session_start	2022-05-14	2022-05-14T17:04:04Z	2022-05-14T17:04:04Z	2022-05-14T16:23:41Z	ga_session_number	24	Switzerland
80AEA080B2E0474D97508501BD34966C	84	screen_view	2022-05-14	2022-05-14T17:04:04Z	2022-05-14T17:04:04Z	2022-05-14T16:23:44Z	ga_session_number	24	Switzerland
80AEA080B2E0474D97508501BD34966C	84	screen_view	2022-05-14	2022-05-14T17:04:04Z	2022-05-14T17:04:04Z	2022-05-14T17:04:04Z	ga_session_number	24	Switzerland
80AEA080B2E0474D97508501BD34966C	84	screen_view	2022-05-14	2022-05-14T17:04:04Z	2022-05-14T17:04:04Z	2022-05-14T16:23:44Z	ga_session_number	24	Switzerland
80AEA080B2E0474D97508501BD34966C	84	screen_view	2022-05-14	2022-05-14T17:04:04Z	2022-05-14T17:04:04Z	2022-05-14T17:04:04Z	ga_session_number	24	Switzerland
80AEA080B2E0474D97508501BD34966C	84	screen_view	2022-05-14	2022-05-14T17:04:04Z	2022-05-14T17:04:04Z	2022-05-14T16:23:44Z	ga_session_number	24	Switzerland
80AEA080B2E0474D97508501BD34966C	84	screen_view	2022-05-14	2022-05-14T17:04:04Z	2022-05-14T17:04:04Z	2022-05-14T17:04:04Z	ga_session_number	24	Switzerland
80AEA080B2E0474D97508501BD34966C	84	screen_view	2022-05-14	2022-05-14T17:04:04Z	2022-05-14T17:04:04Z	2022-05-14T16:23:44Z	ga_session_number	24	Switzerland
80AEA080B2E0474D97508501BD34966C	84	screen_view	2022-05-14	2022-05-14T17:04:04Z	2022-05-14T17:04:04Z	2022-05-14T17:04:04Z	ga_session_number	24	Switzerland
80AEA080B2E0474D97508501BD34966C	84	user_engagement	2022-05-14	2022-05-14T17:04:15Z	2022-05-14T17:04:04Z	2022-05-14T16:25:36Z	ga_session_number	24	Switzerland
90A3B8CE1D764E0386779466364D54F7	17	session_start	2022-05-14	2022-05-14T08:55:57Z	2022-05-14T08:56:02Z	2021-11-30T19:51:46Z	ga_session_number	4	Austria
90A3B8CE1D764E0386779466364D54F7	17	app_update	2022-05-14	2022-05-14T08:56:02Z	2022-05-14T08:56:02Z	NA	ga_session_number	4	NA
90A3B8CE1D764E0386779466364D54F7	17	os_update	2022-05-14	2022-05-14T08:56:02Z	2022-05-14T08:56:02Z	2021-11-29T22:17:25Z	ga_session_number	4	Austria
90A3B8CE1D764E0386779466364D54F7	17	user_engagement	2022-05-14	2022-05-14T08:56:04Z	2022-05-14T08:56:02Z	2021-12-04T07:50:22Z	ga_session_number	4	Austria
90A3B8CE1D764E0386779466364D54F7	18	screen_view	2022-05-14	2022-05-14T09:05:25Z	2022-05-14T08:56:02Z	2021-12-04T07:50:16Z	ga_session_number	4	Austria
90A3B8CE1D764E0386779466364D54F7	18	screen_view	2022-05-14	2022-05-14T09:05:25Z	2022-05-14T08:56:02Z	2022-05-14T09:05:25Z	ga_session_number	4	Austria
90A3B8CE1D764E0386779466364D54F7	18	screen_view	2022-05-14	2022-05-14T09:05:25Z	2022-05-14T08:56:02Z	2021-12-04T07:50:16Z	ga_session_number	4	Austria
90A3B8CE1D764E0386779466364D54F7	18	screen_view	2022-05-14	2022-05-14T09:05:25Z	2022-05-14T08:56:02Z	2022-05-14T09:05:25Z	ga_session_number	4	Austria
90A3B8CE1D764E0386779466364D54F7	18	screen_view	2022-05-14	2022-05-14T09:05:25Z	2022-05-14T08:56:02Z	2021-12-04T07:50:16Z	ga_session_number	4	Austria
90A3B8CE1D764E0386779466364D54F7	18	screen_view	2022-05-14	2022-05-14T09:05:25Z	2022-05-14T08:56:02Z	2022-05-14T09:05:25Z	ga_session_number	4	Austria
90A3B8CE1D764E0386779466364D54F7	18	screen_view	2022-05-14	2022-05-14T09:05:25Z	2022-05-14T08:56:02Z	2021-12-04T07:50:16Z	ga_session_number	4	Austria
90A3B8CE1D764E0386779466364D54F7	18	screen_view	2022-05-14	2022-05-14T09:05:25Z	2022-05-14T08:56:02Z	2022-05-14T09:05:25Z	ga_session_number	4	Austria
90A3B8CE1D764E0386779466364D54F7	18	user_engagement	2022-05-14	2022-05-14T09:05:25Z	2022-05-14T08:56:02Z	2022-05-14T08:56:04Z	ga_session_number	4	Austria
2DB1D2304ECA4E0890DDDC47235727BA	2	session_start	2022-05-14	2022-05-14T21:01:19Z	2022-05-14T21:01:23Z	NA	ga_session_number	1	NA
2DB1D2304ECA4E0890DDDC47235727BA	2	user_engagement	2022-05-14	2022-05-14T21:01:19Z	2022-05-14T21:01:23Z	NA	ga_session_number	1	NA
2DB1D2304ECA4E0890DDDC47235727BA	2	screen_view	2022-05-14	2022-05-14T21:01:34Z	2022-05-14T21:01:23Z	2022-05-14T21:01:34Z	ga_session_number	1	United States
2DB1D2304ECA4E0890DDDC47235727BA	2	screen_view	2022-05-14	2022-05-14T21:01:34Z	2022-05-14T21:01:23Z	2022-05-14T21:01:34Z	ga_session_number	1	United States
2DB1D2304ECA4E0890DDDC47235727BA	2	screen_view	2022-05-14	2022-05-14T21:01:34Z	2022-05-14T21:01:23Z	2022-05-14T21:01:34Z	ga_session_number	1	United States
2DB1D2304ECA4E0890DDDC47235727BA	2	screen_view	2022-05-14	2022-05-14T21:01:34Z	2022-05-14T21:01:23Z	2022-05-14T21:01:34Z	ga_session_number	1	United States
467936F01742404B89ADFB7D0EBABED9	2	session_start	2022-09-03	2022-09-03T05:43:05Z	2022-09-03T05:43:11Z	NA	ga_session_number	1	NA
467936F01742404B89ADFB7D0EBABED9	2	user_engagement	2022-09-03	2022-09-03T05:43:05Z	2022-09-03T05:43:11Z	NA	ga_session_number	1	NA
467936F01742404B89ADFB7D0EBABED9	3	user_engagement	2022-09-03	2022-09-03T05:47:34Z	2022-09-03T05:43:11Z	2022-09-03T05:43:05Z	ga_session_number	1	Germany
467936F01742404B89ADFB7D0EBABED9	4	screen_view	2022-09-03	2022-09-03T05:47:38Z	2022-09-03T05:43:11Z	2022-09-03T05:43:16Z	ga_session_number	1	Germany
467936F01742404B89ADFB7D0EBABED9	4	screen_view	2022-09-03	2022-09-03T05:47:38Z	2022-09-03T05:43:11Z	2022-09-03T05:47:38Z	ga_session_number	1	Germany
467936F01742404B89ADFB7D0EBABED9	4	screen_view	2022-09-03	2022-09-03T05:47:38Z	2022-09-03T05:43:11Z	2022-09-03T05:43:16Z	ga_session_number	1	Germany
467936F01742404B89ADFB7D0EBABED9	4	screen_view	2022-09-03	2022-09-03T05:47:38Z	2022-09-03T05:43:11Z	2022-09-03T05:47:38Z	ga_session_number	1	Germany
467936F01742404B89ADFB7D0EBABED9	5	screen_view	2022-09-03	2022-09-03T06:02:22Z	2022-09-03T05:43:11Z	2022-09-03T06:02:22Z	ga_session_number	1	Germany
467936F01742404B89ADFB7D0EBABED9	5	screen_view	2022-09-03	2022-09-03T06:02:22Z	2022-09-03T05:43:11Z	2022-09-03T05:47:38Z	ga_session_number	1	Germany
467936F01742404B89ADFB7D0EBABED9	5	screen_view	2022-09-03	2022-09-03T06:02:22Z	2022-09-03T05:43:11Z	2022-09-03T06:02:22Z	ga_session_number	1	Germany
467936F01742404B89ADFB7D0EBABED9	5	screen_view	2022-09-03	2022-09-03T06:02:22Z	2022-09-03T05:43:11Z	2022-09-03T05:47:38Z	ga_session_number	1	Germany
467936F01742404B89ADFB7D0EBABED9	6	screen_view	2022-09-03	2022-09-03T06:20:26Z	2022-09-03T05:43:11Z	2022-09-03T06:20:26Z	ga_session_number	1	Germany
467936F01742404B89ADFB7D0EBABED9	6	screen_view	2022-09-03	2022-09-03T06:20:26Z	2022-09-03T05:43:11Z	2022-09-03T06:02:22Z	ga_session_number	1	Germany
467936F01742404B89ADFB7D0EBABED9	6	screen_view	2022-09-03	2022-09-03T06:20:26Z	2022-09-03T05:43:11Z	2022-09-03T06:20:26Z	ga_session_number	1	Germany
467936F01742404B89ADFB7D0EBABED9	6	screen_view	2022-09-03	2022-09-03T06:20:26Z	2022-09-03T05:43:11Z	2022-09-03T06:02:22Z	ga_session_number	1	Germany
467936F01742404B89ADFB7D0EBABED9	9	user_engagement	2022-09-03	2022-09-03T07:51:58Z	2022-09-03T07:50:54Z	2022-09-03T07:51:23Z	ga_session_number	2	Germany
467936F01742404B89ADFB7D0EBABED9	9	screen_view	2022-09-03	2022-09-03T07:51:29Z	2022-09-03T07:50:54Z	2022-09-03T07:50:54Z	ga_session_number	2	Germany
467936F01742404B89ADFB7D0EBABED9	9	screen_view	2022-09-03	2022-09-03T07:51:29Z	2022-09-03T07:50:54Z	2022-09-03T07:51:29Z	ga_session_number	2	Germany
467936F01742404B89ADFB7D0EBABED9	9	screen_view	2022-09-03	2022-09-03T07:51:29Z	2022-09-03T07:50:54Z	2022-09-03T07:50:54Z	ga_session_number	2	Germany
467936F01742404B89ADFB7D0EBABED9	9	screen_view	2022-09-03	2022-09-03T07:51:29Z	2022-09-03T07:50:54Z	2022-09-03T07:51:29Z	ga_session_number	2	Germany
467936F01742404B89ADFB7D0EBABED9	2	screen_view	2022-09-03	2022-09-03T05:43:16Z	2022-09-03T05:43:11Z	2022-09-03T05:43:16Z	ga_session_number	1	Germany
467936F01742404B89ADFB7D0EBABED9	2	screen_view	2022-09-03	2022-09-03T05:43:16Z	2022-09-03T05:43:11Z	2022-09-03T05:43:16Z	ga_session_number	1	Germany
467936F01742404B89ADFB7D0EBABED9	4	screen_view	2022-09-03	2022-09-03T05:47:38Z	2022-09-03T05:43:11Z	2022-09-03T05:43:16Z	ga_session_number	1	Germany
467936F01742404B89ADFB7D0EBABED9	4	screen_view	2022-09-03	2022-09-03T05:47:38Z	2022-09-03T05:43:11Z	2022-09-03T05:47:38Z	ga_session_number	1	Germany
467936F01742404B89ADFB7D0EBABED9	4	screen_view	2022-09-03	2022-09-03T05:47:38Z	2022-09-03T05:43:11Z	2022-09-03T05:43:16Z	ga_session_number	1	Germany
467936F01742404B89ADFB7D0EBABED9	4	screen_view	2022-09-03	2022-09-03T05:47:38Z	2022-09-03T05:43:11Z	2022-09-03T05:47:38Z	ga_session_number	1	Germany
467936F01742404B89ADFB7D0EBABED9	5	user_engagement	2022-09-03	2022-09-03T06:09:52Z	2022-09-03T05:43:11Z	2022-09-03T05:52:37Z	ga_session_number	1	Germany
467936F01742404B89ADFB7D0EBABED9	2	screen_view	2022-09-03	2022-09-03T05:43:16Z	2022-09-03T05:43:11Z	2022-09-03T05:43:16Z	ga_session_number	1	Germany
467936F01742404B89ADFB7D0EBABED9	2	screen_view	2022-09-03	2022-09-03T05:43:16Z	2022-09-03T05:43:11Z	2022-09-03T05:43:16Z	ga_session_number	1	Germany
467936F01742404B89ADFB7D0EBABED9	5	screen_view	2022-09-03	2022-09-03T06:02:22Z	2022-09-03T05:43:11Z	2022-09-03T06:02:22Z	ga_session_number	1	Germany
467936F01742404B89ADFB7D0EBABED9	5	screen_view	2022-09-03	2022-09-03T06:02:22Z	2022-09-03T05:43:11Z	2022-09-03T05:47:38Z	ga_session_number	1	Germany
467936F01742404B89ADFB7D0EBABED9	5	screen_view	2022-09-03	2022-09-03T06:02:22Z	2022-09-03T05:43:11Z	2022-09-03T06:02:22Z	ga_session_number	1	Germany
467936F01742404B89ADFB7D0EBABED9	5	screen_view	2022-09-03	2022-09-03T06:02:22Z	2022-09-03T05:43:11Z	2022-09-03T05:47:38Z	ga_session_number	1	Germany
467936F01742404B89ADFB7D0EBABED9	6	screen_view	2022-09-03	2022-09-03T06:20:26Z	2022-09-03T05:43:11Z	2022-09-03T06:20:26Z	ga_session_number	1	Germany
467936F01742404B89ADFB7D0EBABED9	6	screen_view	2022-09-03	2022-09-03T06:20:26Z	2022-09-03T05:43:11Z	2022-09-03T06:02:22Z	ga_session_number	1	Germany
467936F01742404B89ADFB7D0EBABED9	6	screen_view	2022-09-03	2022-09-03T06:20:26Z	2022-09-03T05:43:11Z	2022-09-03T06:20:26Z	ga_session_number	1	Germany
467936F01742404B89ADFB7D0EBABED9	6	screen_view	2022-09-03	2022-09-03T06:20:26Z	2022-09-03T05:43:11Z	2022-09-03T06:02:22Z	ga_session_number	1	Germany
467936F01742404B89ADFB7D0EBABED9	9	screen_view	2022-09-03	2022-09-03T07:51:29Z	2022-09-03T07:50:54Z	2022-09-03T07:50:54Z	ga_session_number	2	Germany
467936F01742404B89ADFB7D0EBABED9	9	screen_view	2022-09-03	2022-09-03T07:51:29Z	2022-09-03T07:50:54Z	2022-09-03T07:51:29Z	ga_session_number	2	Germany
467936F01742404B89ADFB7D0EBABED9	9	screen_view	2022-09-03	2022-09-03T07:51:29Z	2022-09-03T07:50:54Z	2022-09-03T07:50:54Z	ga_session_number	2	Germany
467936F01742404B89ADFB7D0EBABED9	9	screen_view	2022-09-03	2022-09-03T07:51:29Z	2022-09-03T07:50:54Z	2022-09-03T07:51:29Z	ga_session_number	2	Germany
467936F01742404B89ADFB7D0EBABED9	7	session_start	2022-09-03	2022-09-03T07:50:54Z	2022-09-03T07:50:54Z	2022-09-03T05:43:05Z	ga_session_number	2	Germany
467936F01742404B89ADFB7D0EBABED9	7	screen_view	2022-09-03	2022-09-03T07:50:54Z	2022-09-03T07:50:54Z	2022-09-03T06:20:26Z	ga_session_number	2	Germany
467936F01742404B89ADFB7D0EBABED9	7	screen_view	2022-09-03	2022-09-03T07:50:54Z	2022-09-03T07:50:54Z	2022-09-03T07:50:54Z	ga_session_number	2	Germany
467936F01742404B89ADFB7D0EBABED9	7	screen_view	2022-09-03	2022-09-03T07:50:54Z	2022-09-03T07:50:54Z	2022-09-03T06:20:26Z	ga_session_number	2	Germany
467936F01742404B89ADFB7D0EBABED9	7	screen_view	2022-09-03	2022-09-03T07:50:54Z	2022-09-03T07:50:54Z	2022-09-03T07:50:54Z	ga_session_number	2	Germany
467936F01742404B89ADFB7D0EBABED9	7	screen_view	2022-09-03	2022-09-03T07:50:54Z	2022-09-03T07:50:54Z	2022-09-03T06:20:26Z	ga_session_number	2	Germany
467936F01742404B89ADFB7D0EBABED9	7	screen_view	2022-09-03	2022-09-03T07:50:54Z	2022-09-03T07:50:54Z	2022-09-03T07:50:54Z	ga_session_number	2	Germany
467936F01742404B89ADFB7D0EBABED9	7	screen_view	2022-09-03	2022-09-03T07:50:54Z	2022-09-03T07:50:54Z	2022-09-03T06:20:26Z	ga_session_number	2	Germany
467936F01742404B89ADFB7D0EBABED9	7	screen_view	2022-09-03	2022-09-03T07:50:54Z	2022-09-03T07:50:54Z	2022-09-03T07:50:54Z	ga_session_number	2	Germany
467936F01742404B89ADFB7D0EBABED9	8	user_engagement	2022-09-03	2022-09-03T07:51:23Z	2022-09-03T07:50:54Z	2022-09-03T06:26:03Z	ga_session_number	2	Germany
467936F01742404B89ADFB7D0EBABED9	4	user_engagement	2022-09-03	2022-09-03T05:52:37Z	2022-09-03T05:43:11Z	2022-09-03T05:47:34Z	ga_session_number	1	Germany
467936F01742404B89ADFB7D0EBABED9	6	user_engagement	2022-09-03	2022-09-03T06:26:03Z	2022-09-03T05:43:11Z	2022-09-03T06:09:52Z	ga_session_number	1	Germany
7b2065bc97773f9ff3f21a012c4c0d78	32	session_start	2022-08-16	2022-08-16T13:25:48Z	2022-08-16T13:25:48Z	2022-08-15T14:54:52Z	ga_session_number	18	Switzerland
7b2065bc97773f9ff3f21a012c4c0d78	32	screen_view	2022-08-16	2022-08-16T13:25:48Z	2022-08-16T13:25:48Z	2022-08-15T13:55:45Z	ga_session_number	18	Switzerland
7b2065bc97773f9ff3f21a012c4c0d78	32	app_open	2022-08-16	2022-08-16T13:25:52Z	2022-08-16T13:25:48Z	2022-08-15T13:55:48Z	ga_session_number	18	Switzerland
7b2065bc97773f9ff3f21a012c4c0d78	32	performance_stats	2022-08-16	2022-08-16T13:25:52Z	2022-08-16T13:25:48Z	2022-08-15T13:55:56Z	ga_session_number	18	Switzerland
7b2065bc97773f9ff3f21a012c4c0d78	32	counts_Start	2022-08-16	2022-08-16T13:25:52Z	NA	2022-08-15T13:55:51Z	PauseGame	1	Switzerland
7b2065bc97773f9ff3f21a012c4c0d78	32	counts_Start	2022-08-16	2022-08-16T13:25:52Z	2022-08-16T13:25:48Z	2022-08-15T13:55:51Z	ga_session_number	18	Switzerland
7b2065bc97773f9ff3f21a012c4c0d78	32	counts_Start	2022-08-16	2022-08-16T13:25:52Z	NA	2022-08-15T13:55:51Z	Ticks	61	Switzerland
7b2065bc97773f9ff3f21a012c4c0d78	32	counts_Start	2022-08-16	2022-08-16T13:25:52Z	NA	2022-08-15T13:55:51Z	PageFound	1	Switzerland
7b2065bc97773f9ff3f21a012c4c0d78	32	counts_Start	2022-08-16	2022-08-16T13:25:52Z	NA	2022-08-15T13:55:51Z	PageLost	1	Switzerland
7b2065bc97773f9ff3f21a012c4c0d78	32	performance_stats	2022-08-16	2022-08-16T13:25:53Z	2022-08-16T13:25:48Z	2022-08-16T13:25:52Z	ga_session_number	18	Switzerland
7b2065bc97773f9ff3f21a012c4c0d78	32	scene_duration	2022-08-16	2022-08-16T13:25:53Z	2022-08-16T13:25:48Z	2022-08-15T14:55:08Z	ga_session_number	18	Switzerland
7b2065bc97773f9ff3f21a012c4c0d78	32	scene_duration	2022-08-16	2022-08-16T13:25:53Z	2022-08-16T13:25:48Z	2022-08-16T13:25:53Z	ga_session_number	18	Switzerland
7b2065bc97773f9ff3f21a012c4c0d78	32	scene_duration	2022-08-16	2022-08-16T13:25:53Z	2022-08-16T13:25:48Z	2022-08-15T14:55:08Z	ga_session_number	18	Switzerland
7b2065bc97773f9ff3f21a012c4c0d78	32	scene_duration	2022-08-16	2022-08-16T13:25:53Z	2022-08-16T13:25:48Z	2022-08-16T13:25:53Z	ga_session_number	18	Switzerland
7b2065bc97773f9ff3f21a012c4c0d78	32	scene_duration	2022-08-16	2022-08-16T13:25:53Z	NA	2022-08-15T14:55:08Z	UITutorial	0.822647988796234	Switzerland
7b2065bc97773f9ff3f21a012c4c0d78	32	scene_duration	2022-08-16	2022-08-16T13:25:53Z	NA	2022-08-16T13:25:53Z	UITutorial	0.822647988796234	Switzerland
7b2065bc97773f9ff3f21a012c4c0d78	32	counts_UITutorial	2022-08-16	2022-08-16T13:25:53Z	NA	2022-08-15T13:55:56Z	Ticks	50	Switzerland
7b2065bc97773f9ff3f21a012c4c0d78	32	counts_UITutorial	2022-08-16	2022-08-16T13:25:53Z	2022-08-16T13:25:48Z	2022-08-15T13:55:56Z	ga_session_number	18	Switzerland
7b2065bc97773f9ff3f21a012c4c0d78	32	scene_duration	2022-08-16	2022-08-16T13:25:53Z	2022-08-16T13:25:48Z	2022-08-15T14:55:08Z	ga_session_number	18	Switzerland
7b2065bc97773f9ff3f21a012c4c0d78	32	scene_duration	2022-08-16	2022-08-16T13:25:53Z	2022-08-16T13:25:48Z	2022-08-16T13:25:53Z	ga_session_number	18	Switzerland
7b2065bc97773f9ff3f21a012c4c0d78	32	scene_duration	2022-08-16	2022-08-16T13:25:53Z	2022-08-16T13:25:48Z	2022-08-15T14:55:08Z	ga_session_number	18	Switzerland
7b2065bc97773f9ff3f21a012c4c0d78	32	scene_duration	2022-08-16	2022-08-16T13:25:53Z	2022-08-16T13:25:48Z	2022-08-16T13:25:53Z	ga_session_number	18	Switzerland
7b2065bc97773f9ff3f21a012c4c0d78	32	scene_duration	2022-08-16	2022-08-16T13:25:53Z	NA	2022-08-15T14:55:08Z	CreateOPN	4.8999998398358e-05	Switzerland
7b2065bc97773f9ff3f21a012c4c0d78	32	scene_duration	2022-08-16	2022-08-16T13:25:53Z	NA	2022-08-16T13:25:53Z	CreateOPN	4.8999998398358e-05	Switzerland
7b2065bc97773f9ff3f21a012c4c0d78	32	scene_duration	2022-08-16	2022-08-16T13:25:55Z	NA	2022-08-16T13:25:53Z	Tutorial	1.4421169757843	Switzerland
7b2065bc97773f9ff3f21a012c4c0d78	32	scene_duration	2022-08-16	2022-08-16T13:25:55Z	2022-08-16T13:25:48Z	2022-08-16T13:25:53Z	ga_session_number	18	Switzerland
7b2065bc97773f9ff3f21a012c4c0d78	32	scene_duration	2022-08-16	2022-08-16T13:25:56Z	NA	2022-08-16T13:25:55Z	CreateOPN	1.46419894695282	Switzerland
7b2065bc97773f9ff3f21a012c4c0d78	32	scene_duration	2022-08-16	2022-08-16T13:25:56Z	2022-08-16T13:25:48Z	2022-08-16T13:25:55Z	ga_session_number	18	Switzerland
7b2065bc97773f9ff3f21a012c4c0d78	32	scene_duration	2022-08-16	2022-08-16T13:25:57Z	2022-08-16T13:25:48Z	2022-08-16T13:25:56Z	ga_session_number	18	Switzerland
7b2065bc97773f9ff3f21a012c4c0d78	32	scene_duration	2022-08-16	2022-08-16T13:25:57Z	NA	2022-08-16T13:25:56Z	Tutorial	0.880046010017395	Switzerland
7b2065bc97773f9ff3f21a012c4c0d78	32	user_engagement	2022-08-16	2022-08-16T13:26:07Z	2022-08-16T13:25:48Z	2022-08-15T14:55:16Z	ga_session_number	18	Switzerland
7b2065bc97773f9ff3f21a012c4c0d78	32	app_open	2022-08-16	2022-08-16T13:27:03Z	2022-08-16T13:25:48Z	2022-08-16T13:25:52Z	ga_session_number	18	Switzerland
7b2065bc97773f9ff3f21a012c4c0d78	32	app_open	2022-08-16	2022-08-16T13:27:04Z	2022-08-16T13:25:48Z	2022-08-16T13:27:03Z	ga_session_number	18	Switzerland
7b2065bc97773f9ff3f21a012c4c0d78	32	app_open	2022-08-16	2022-08-16T13:27:05Z	2022-08-16T13:25:48Z	2022-08-16T13:27:04Z	ga_session_number	18	Switzerland
7b2065bc97773f9ff3f21a012c4c0d78	32	app_open	2022-08-16	2022-08-16T13:27:06Z	2022-08-16T13:25:48Z	2022-08-16T13:27:05Z	ga_session_number	18	Switzerland
7b2065bc97773f9ff3f21a012c4c0d78	32	app_open	2022-08-16	2022-08-16T13:27:06Z	2022-08-16T13:25:48Z	2022-08-16T13:27:06Z	ga_session_number	18	Switzerland
7b2065bc97773f9ff3f21a012c4c0d78	32	app_open	2022-08-16	2022-08-16T13:27:06Z	2022-08-16T13:25:48Z	2022-08-16T13:27:05Z	ga_session_number	18	Switzerland
7b2065bc97773f9ff3f21a012c4c0d78	32	app_open	2022-08-16	2022-08-16T13:27:06Z	2022-08-16T13:25:48Z	2022-08-16T13:27:06Z	ga_session_number	18	Switzerland
7b2065bc97773f9ff3f21a012c4c0d78	32	app_open	2022-08-16	2022-08-16T13:27:06Z	2022-08-16T13:25:48Z	2022-08-16T13:27:05Z	ga_session_number	18	Switzerland
7b2065bc97773f9ff3f21a012c4c0d78	32	app_open	2022-08-16	2022-08-16T13:27:06Z	2022-08-16T13:25:48Z	2022-08-16T13:27:06Z	ga_session_number	18	Switzerland
7b2065bc97773f9ff3f21a012c4c0d78	32	app_open	2022-08-16	2022-08-16T13:27:06Z	2022-08-16T13:25:48Z	2022-08-16T13:27:05Z	ga_session_number	18	Switzerland
7b2065bc97773f9ff3f21a012c4c0d78	32	app_open	2022-08-16	2022-08-16T13:27:06Z	2022-08-16T13:25:48Z	2022-08-16T13:27:06Z	ga_session_number	18	Switzerland
7b2065bc97773f9ff3f21a012c4c0d78	32	user_engagement	2022-08-16	2022-08-16T13:27:09Z	2022-08-16T13:25:48Z	2022-08-16T13:26:07Z	ga_session_number	18	Switzerland
496981af2ac196c80eb50e719fa7a8b7	2	session_start	2022-08-16	2022-08-15T22:08:50Z	2022-08-15T22:08:50Z	NA	ga_session_number	1	NA
496981af2ac196c80eb50e719fa7a8b7	2	screen_view	2022-08-16	2022-08-15T22:08:50Z	2022-08-15T22:08:50Z	NA	ga_session_number	1	NA
496981af2ac196c80eb50e719fa7a8b7	2	firebase_campaign	2022-08-16	2022-08-15T22:08:50Z	2022-08-15T22:08:50Z	NA	ga_session_number	1	NA
496981af2ac196c80eb50e719fa7a8b7	3	app_clear_data	2022-08-16	2022-08-15T22:08:56Z	2022-08-15T22:08:50Z	NA	ga_session_number	1	NA
496981af2ac196c80eb50e719fa7a8b7	4	session_start	2022-08-16	2022-08-15T22:08:57Z	2022-08-15T22:08:57Z	2022-08-15T22:08:50Z	ga_session_number	2	Germany
496981af2ac196c80eb50e719fa7a8b7	4	screen_view	2022-08-16	2022-08-15T22:08:57Z	2022-08-15T22:08:57Z	2022-08-15T22:08:50Z	ga_session_number	2	Germany
496981af2ac196c80eb50e719fa7a8b7	4	user_engagement	2022-08-16	2022-08-15T22:08:59Z	2022-08-15T22:08:57Z	NA	ga_session_number	2	NA
496981af2ac196c80eb50e719fa7a8b7	4	app_open	2022-08-16	2022-08-15T22:09:10Z	2022-08-15T22:08:57Z	NA	ga_session_number	2	NA
496981af2ac196c80eb50e719fa7a8b7	4	user_engagement	2022-08-16	2022-08-15T22:09:18Z	2022-08-15T22:08:57Z	2022-08-15T22:08:59Z	ga_session_number	2	Germany
496981af2ac196c80eb50e719fa7a8b7	4	performance_stats	2022-08-16	2022-08-15T22:09:26Z	2022-08-15T22:08:57Z	NA	ga_session_number	2	NA
496981af2ac196c80eb50e719fa7a8b7	4	counts_Start	2022-08-16	2022-08-15T22:09:26Z	NA	NA	Drag	11	NA
496981af2ac196c80eb50e719fa7a8b7	4	counts_Start	2022-08-16	2022-08-15T22:09:26Z	NA	NA	Ticks	647	NA
496981af2ac196c80eb50e719fa7a8b7	4	counts_Start	2022-08-16	2022-08-15T22:09:26Z	2022-08-15T22:08:57Z	NA	ga_session_number	2	NA
496981af2ac196c80eb50e719fa7a8b7	4	counts_Start	2022-08-16	2022-08-15T22:09:26Z	NA	NA	PauseGame	1	NA
496981af2ac196c80eb50e719fa7a8b7	4	counts_Start	2022-08-16	2022-08-15T22:09:26Z	NA	NA	PageLost	1	NA
496981af2ac196c80eb50e719fa7a8b7	4	counts_Start	2022-08-16	2022-08-15T22:09:26Z	NA	NA	Click	2	NA
496981af2ac196c80eb50e719fa7a8b7	4	performance_stats	2022-08-16	2022-08-15T22:09:59Z	2022-08-15T22:08:57Z	2022-08-15T22:09:26Z	ga_session_number	2	Germany
496981af2ac196c80eb50e719fa7a8b7	4	scene_duration	2022-08-16	2022-08-15T22:09:59Z	NA	2022-08-15T22:09:59Z	UITutorial	32.3160400390625	Germany
496981af2ac196c80eb50e719fa7a8b7	4	scene_duration	2022-08-16	2022-08-15T22:09:59Z	2022-08-15T22:08:57Z	2022-08-15T22:09:59Z	ga_session_number	2	Germany
496981af2ac196c80eb50e719fa7a8b7	4	scene_duration	2022-08-16	2022-08-15T22:09:59Z	2022-08-15T22:08:57Z	2022-08-15T22:09:59Z	ga_session_number	2	Germany
496981af2ac196c80eb50e719fa7a8b7	4	counts_UITutorial	2022-08-16	2022-08-15T22:09:59Z	2022-08-15T22:08:57Z	NA	ga_session_number	2	NA
496981af2ac196c80eb50e719fa7a8b7	4	counts_UITutorial	2022-08-16	2022-08-15T22:09:59Z	NA	NA	Ticks	1937	NA
496981af2ac196c80eb50e719fa7a8b7	4	scene_duration	2022-08-16	2022-08-15T22:09:59Z	2022-08-15T22:08:57Z	2022-08-15T22:09:59Z	ga_session_number	2	Germany
496981af2ac196c80eb50e719fa7a8b7	4	scene_duration	2022-08-16	2022-08-15T22:09:59Z	2022-08-15T22:08:57Z	2022-08-15T22:09:59Z	ga_session_number	2	Germany
496981af2ac196c80eb50e719fa7a8b7	4	scene_duration	2022-08-16	2022-08-15T22:09:59Z	NA	2022-08-15T22:09:59Z	SearchPage	0.000390000001061708	Germany
496981af2ac196c80eb50e719fa7a8b7	4	scene_duration	2022-08-16	2022-08-15T22:10:07Z	NA	2022-08-15T22:09:59Z	Tutorial	8.65368270874023	Germany
496981af2ac196c80eb50e719fa7a8b7	4	scene_duration	2022-08-16	2022-08-15T22:10:07Z	2022-08-15T22:08:57Z	2022-08-15T22:09:59Z	ga_session_number	2	Germany
496981af2ac196c80eb50e719fa7a8b7	4	app_open	2022-08-16	2022-08-15T22:10:19Z	2022-08-15T22:08:57Z	2022-08-15T22:09:10Z	ga_session_number	2	Germany
496981af2ac196c80eb50e719fa7a8b7	4	app_open	2022-08-16	2022-08-15T22:10:20Z	2022-08-15T22:08:57Z	2022-08-15T22:10:19Z	ga_session_number	2	Germany
496981af2ac196c80eb50e719fa7a8b7	4	performance_stats	2022-08-16	2022-08-15T22:10:24Z	2022-08-15T22:08:57Z	2022-08-15T22:09:59Z	ga_session_number	2	Germany
496981af2ac196c80eb50e719fa7a8b7	4	counts_Start	2022-08-16	2022-08-15T22:10:24Z	NA	2022-08-15T22:09:26Z	PageLost	1	Germany
496981af2ac196c80eb50e719fa7a8b7	4	counts_Start	2022-08-16	2022-08-15T22:10:24Z	2022-08-15T22:08:57Z	2022-08-15T22:09:26Z	ga_session_number	2	Germany
496981af2ac196c80eb50e719fa7a8b7	4	counts_Start	2022-08-16	2022-08-15T22:10:24Z	NA	2022-08-15T22:09:26Z	Ticks	208	Germany
496981af2ac196c80eb50e719fa7a8b7	4	counts_Start	2022-08-16	2022-08-15T22:10:24Z	NA	2022-08-15T22:09:26Z	Drag	1	Germany
496981af2ac196c80eb50e719fa7a8b7	4	counts_Start	2022-08-16	2022-08-15T22:10:24Z	NA	2022-08-15T22:09:26Z	PauseGame	1	Germany
496981af2ac196c80eb50e719fa7a8b7	4	counts_Start	2022-08-16	2022-08-15T22:10:24Z	NA	2022-08-15T22:09:26Z	Click	1	Germany
496981af2ac196c80eb50e719fa7a8b7	4	performance_stats	2022-08-16	2022-08-15T22:10:28Z	2022-08-15T22:08:57Z	2022-08-15T22:10:24Z	ga_session_number	2	Germany
496981af2ac196c80eb50e719fa7a8b7	4	scene_duration	2022-08-16	2022-08-15T22:10:28Z	NA	2022-08-15T22:10:07Z	UITutorial	4.69586277008057	Germany
496981af2ac196c80eb50e719fa7a8b7	4	scene_duration	2022-08-16	2022-08-15T22:10:28Z	NA	2022-08-15T22:10:28Z	UITutorial	4.69586277008057	Germany
496981af2ac196c80eb50e719fa7a8b7	4	scene_duration	2022-08-16	2022-08-15T22:10:28Z	2022-08-15T22:08:57Z	2022-08-15T22:10:07Z	ga_session_number	2	Germany
496981af2ac196c80eb50e719fa7a8b7	4	scene_duration	2022-08-16	2022-08-15T22:10:28Z	2022-08-15T22:08:57Z	2022-08-15T22:10:28Z	ga_session_number	2	Germany
496981af2ac196c80eb50e719fa7a8b7	4	scene_duration	2022-08-16	2022-08-15T22:10:28Z	2022-08-15T22:08:57Z	2022-08-15T22:10:07Z	ga_session_number	2	Germany
496981af2ac196c80eb50e719fa7a8b7	4	scene_duration	2022-08-16	2022-08-15T22:10:28Z	2022-08-15T22:08:57Z	2022-08-15T22:10:28Z	ga_session_number	2	Germany
496981af2ac196c80eb50e719fa7a8b7	4	counts_UITutorial	2022-08-16	2022-08-15T22:10:28Z	2022-08-15T22:08:57Z	2022-08-15T22:09:59Z	ga_session_number	2	Germany
496981af2ac196c80eb50e719fa7a8b7	4	counts_UITutorial	2022-08-16	2022-08-15T22:10:28Z	NA	2022-08-15T22:09:59Z	Ticks	281	Germany
496981af2ac196c80eb50e719fa7a8b7	4	scene_duration	2022-08-16	2022-08-15T22:10:28Z	2022-08-15T22:08:57Z	2022-08-15T22:10:07Z	ga_session_number	2	Germany
496981af2ac196c80eb50e719fa7a8b7	4	scene_duration	2022-08-16	2022-08-15T22:10:28Z	2022-08-15T22:08:57Z	2022-08-15T22:10:28Z	ga_session_number	2	Germany
496981af2ac196c80eb50e719fa7a8b7	4	scene_duration	2022-08-16	2022-08-15T22:10:28Z	2022-08-15T22:08:57Z	2022-08-15T22:10:07Z	ga_session_number	2	Germany
496981af2ac196c80eb50e719fa7a8b7	4	scene_duration	2022-08-16	2022-08-15T22:10:28Z	2022-08-15T22:08:57Z	2022-08-15T22:10:28Z	ga_session_number	2	Germany
496981af2ac196c80eb50e719fa7a8b7	4	scene_duration	2022-08-16	2022-08-15T22:10:28Z	NA	2022-08-15T22:10:07Z	SearchPage	1.20000004244503e-05	Germany
496981af2ac196c80eb50e719fa7a8b7	4	scene_duration	2022-08-16	2022-08-15T22:10:28Z	NA	2022-08-15T22:10:28Z	SearchPage	1.20000004244503e-05	Germany
496981af2ac196c80eb50e719fa7a8b7	4	scene_duration	2022-08-16	2022-08-15T22:11:22Z	NA	2022-08-15T22:10:28Z	Tutorial	53.4702339172363	Germany
496981af2ac196c80eb50e719fa7a8b7	4	scene_duration	2022-08-16	2022-08-15T22:11:22Z	2022-08-15T22:08:57Z	2022-08-15T22:10:28Z	ga_session_number	2	Germany
496981af2ac196c80eb50e719fa7a8b7	4	scene_duration	2022-08-16	2022-08-15T22:11:25Z	2022-08-15T22:08:57Z	2022-08-15T22:11:22Z	ga_session_number	2	Germany
496981af2ac196c80eb50e719fa7a8b7	4	scene_duration	2022-08-16	2022-08-15T22:11:25Z	NA	2022-08-15T22:11:22Z	SearchPage	2.92223691940308	Germany
496981af2ac196c80eb50e719fa7a8b7	4	scene_duration	2022-08-16	2022-08-15T22:11:35Z	NA	2022-08-15T22:11:25Z	Encyclopedia	9.79138088226318	Germany
496981af2ac196c80eb50e719fa7a8b7	4	scene_duration	2022-08-16	2022-08-15T22:11:35Z	NA	2022-08-15T22:11:35Z	Encyclopedia	9.79138088226318	Germany
496981af2ac196c80eb50e719fa7a8b7	4	scene_duration	2022-08-16	2022-08-15T22:11:35Z	2022-08-15T22:08:57Z	2022-08-15T22:11:25Z	ga_session_number	2	Germany
496981af2ac196c80eb50e719fa7a8b7	4	scene_duration	2022-08-16	2022-08-15T22:11:35Z	2022-08-15T22:08:57Z	2022-08-15T22:11:35Z	ga_session_number	2	Germany
496981af2ac196c80eb50e719fa7a8b7	4	scene_duration	2022-08-16	2022-08-15T22:11:35Z	2022-08-15T22:08:57Z	2022-08-15T22:11:25Z	ga_session_number	2	Germany
496981af2ac196c80eb50e719fa7a8b7	4	scene_duration	2022-08-16	2022-08-15T22:11:35Z	2022-08-15T22:08:57Z	2022-08-15T22:11:35Z	ga_session_number	2	Germany
496981af2ac196c80eb50e719fa7a8b7	4	scene_duration	2022-08-16	2022-08-15T22:11:35Z	2022-08-15T22:08:57Z	2022-08-15T22:11:25Z	ga_session_number	2	Germany
496981af2ac196c80eb50e719fa7a8b7	4	scene_duration	2022-08-16	2022-08-15T22:11:35Z	2022-08-15T22:08:57Z	2022-08-15T22:11:35Z	ga_session_number	2	Germany
496981af2ac196c80eb50e719fa7a8b7	4	scene_duration	2022-08-16	2022-08-15T22:11:35Z	2022-08-15T22:08:57Z	2022-08-15T22:11:25Z	ga_session_number	2	Germany
496981af2ac196c80eb50e719fa7a8b7	4	scene_duration	2022-08-16	2022-08-15T22:11:35Z	2022-08-15T22:08:57Z	2022-08-15T22:11:35Z	ga_session_number	2	Germany
496981af2ac196c80eb50e719fa7a8b7	4	user_engagement	2022-08-16	2022-08-15T22:13:48Z	2022-08-15T22:08:57Z	2022-08-15T22:09:18Z	ga_session_number	2	Germany
496981af2ac196c80eb50e719fa7a8b7	5	app_remove	2022-08-16	2022-08-15T22:18:43Z	2022-08-15T22:08:57Z	NA	ga_session_number	2	NA
F1015D1458F343729F8E97F6980BE3D5	6	session_start	2022-08-16	2022-08-16T16:08:58Z	2022-08-16T16:09:03Z	2022-08-10T11:46:09Z	ga_session_number	3	Switzerland
F1015D1458F343729F8E97F6980BE3D5	6	screen_view	2022-08-16	2022-08-16T16:09:03Z	2022-08-16T16:09:03Z	2022-08-05T16:18:32Z	ga_session_number	3	Switzerland
F1015D1458F343729F8E97F6980BE3D5	7	user_engagement	2022-08-16	2022-08-16T16:10:30Z	2022-08-16T16:09:03Z	2022-08-10T11:46:18Z	ga_session_number	3	Switzerland
F1015D1458F343729F8E97F6980BE3D5	8	screen_view	2022-08-16	2022-08-16T16:11:00Z	2022-08-16T16:09:03Z	2022-08-16T16:09:03Z	ga_session_number	3	Switzerland
F1015D1458F343729F8E97F6980BE3D5	8	screen_view	2022-08-16	2022-08-16T16:11:00Z	2022-08-16T16:09:03Z	2022-08-16T16:11:00Z	ga_session_number	3	Switzerland
F1015D1458F343729F8E97F6980BE3D5	8	screen_view	2022-08-16	2022-08-16T16:11:00Z	2022-08-16T16:09:03Z	2022-08-16T16:09:03Z	ga_session_number	3	Switzerland
F1015D1458F343729F8E97F6980BE3D5	8	screen_view	2022-08-16	2022-08-16T16:11:00Z	2022-08-16T16:09:03Z	2022-08-16T16:11:00Z	ga_session_number	3	Switzerland
F1015D1458F343729F8E97F6980BE3D5	8	screen_view	2022-08-16	2022-08-16T16:11:00Z	2022-08-16T16:09:03Z	2022-08-16T16:09:03Z	ga_session_number	3	Switzerland
F1015D1458F343729F8E97F6980BE3D5	8	screen_view	2022-08-16	2022-08-16T16:11:00Z	2022-08-16T16:09:03Z	2022-08-16T16:11:00Z	ga_session_number	3	Switzerland
F1015D1458F343729F8E97F6980BE3D5	8	screen_view	2022-08-16	2022-08-16T16:11:00Z	2022-08-16T16:09:03Z	2022-08-16T16:09:03Z	ga_session_number	3	Switzerland
F1015D1458F343729F8E97F6980BE3D5	8	screen_view	2022-08-16	2022-08-16T16:11:00Z	2022-08-16T16:09:03Z	2022-08-16T16:11:00Z	ga_session_number	3	Switzerland
F1015D1458F343729F8E97F6980BE3D5	8	user_engagement	2022-08-16	2022-08-16T16:11:14Z	2022-08-16T16:09:03Z	2022-08-16T16:10:30Z	ga_session_number	3	Switzerland
534478691f3b4d5d3c4a28956b3bf42e	2	session_start	2023-03-12	2023-03-12T15:40:11Z	2023-03-12T15:40:11Z	NA	ga_session_number	1	NA
534478691f3b4d5d3c4a28956b3bf42e	2	screen_view	2023-03-12	2023-03-12T15:40:12Z	2023-03-12T15:40:11Z	NA	ga_session_number	1	NA
534478691f3b4d5d3c4a28956b3bf42e	3	app_open	2023-03-12	2023-03-12T15:40:18Z	2023-03-12T15:40:11Z	NA	ga_session_number	1	NA
534478691f3b4d5d3c4a28956b3bf42e	3	performance_stats	2023-03-12	2023-03-12T15:40:18Z	2023-03-12T15:40:11Z	NA	ga_session_number	1	NA
534478691f3b4d5d3c4a28956b3bf42e	3	counts_Start	2023-03-12	2023-03-12T15:40:18Z	NA	NA	Ticks	3	NA
534478691f3b4d5d3c4a28956b3bf42e	3	counts_Start	2023-03-12	2023-03-12T15:40:18Z	NA	NA	PauseGame	1	NA
534478691f3b4d5d3c4a28956b3bf42e	3	counts_Start	2023-03-12	2023-03-12T15:40:18Z	2023-03-12T15:40:11Z	NA	ga_session_number	1	NA
534478691f3b4d5d3c4a28956b3bf42e	3	counts_Start	2023-03-12	2023-03-12T15:40:18Z	NA	NA	PageLost	1	NA
534478691f3b4d5d3c4a28956b3bf42e	4	performance_stats	2023-03-12	2023-03-12T15:40:29Z	2023-03-12T15:40:11Z	2023-03-12T15:40:18Z	ga_session_number	1	United States
534478691f3b4d5d3c4a28956b3bf42e	4	scene_duration	2023-03-12	2023-03-12T15:40:29Z	2023-03-12T15:40:11Z	2023-03-12T15:40:29Z	ga_session_number	1	United States
534478691f3b4d5d3c4a28956b3bf42e	4	scene_duration	2023-03-12	2023-03-12T15:40:29Z	2023-03-12T15:40:11Z	2023-03-12T15:40:29Z	ga_session_number	1	United States
534478691f3b4d5d3c4a28956b3bf42e	4	scene_duration	2023-03-12	2023-03-12T15:40:29Z	NA	2023-03-12T15:40:29Z	UITutorial	10.8723649978638	United States
534478691f3b4d5d3c4a28956b3bf42e	4	counts_UITutorial	2023-03-12	2023-03-12T15:40:29Z	2023-03-12T15:40:11Z	NA	ga_session_number	1	NA
534478691f3b4d5d3c4a28956b3bf42e	4	counts_UITutorial	2023-03-12	2023-03-12T15:40:29Z	NA	NA	Ticks	641	NA
534478691f3b4d5d3c4a28956b3bf42e	4	scene_duration	2023-03-12	2023-03-12T15:40:29Z	NA	2023-03-12T15:40:29Z	SearchPage	4.09999993280508e-05	United States
534478691f3b4d5d3c4a28956b3bf42e	4	scene_duration	2023-03-12	2023-03-12T15:40:29Z	2023-03-12T15:40:11Z	2023-03-12T15:40:29Z	ga_session_number	1	United States
534478691f3b4d5d3c4a28956b3bf42e	4	scene_duration	2023-03-12	2023-03-12T15:40:29Z	2023-03-12T15:40:11Z	2023-03-12T15:40:29Z	ga_session_number	1	United States
534478691f3b4d5d3c4a28956b3bf42e	5	scene_duration	2023-03-12	2023-03-12T15:40:33Z	NA	2023-03-12T15:40:29Z	Tutorial	3.37742209434509	United States
534478691f3b4d5d3c4a28956b3bf42e	5	scene_duration	2023-03-12	2023-03-12T15:40:33Z	2023-03-12T15:40:11Z	2023-03-12T15:40:29Z	ga_session_number	1	United States
534478691f3b4d5d3c4a28956b3bf42e	6	scene_duration	2023-03-12	2023-03-12T15:40:36Z	2023-03-12T15:40:11Z	2023-03-12T15:40:33Z	ga_session_number	1	United States
534478691f3b4d5d3c4a28956b3bf42e	6	scene_duration	2023-03-12	2023-03-12T15:40:36Z	NA	2023-03-12T15:40:33Z	SearchPage	3.2318069934845	United States
534478691f3b4d5d3c4a28956b3bf42e	7	scene_duration	2023-03-12	2023-03-12T15:40:39Z	2023-03-12T15:40:11Z	2023-03-12T15:40:36Z	ga_session_number	1	United States
534478691f3b4d5d3c4a28956b3bf42e	7	scene_duration	2023-03-12	2023-03-12T15:40:39Z	NA	2023-03-12T15:40:36Z	Tutorial	2.97053003311157	United States
534478691f3b4d5d3c4a28956b3bf42e	8	scene_duration	2023-03-12	2023-03-12T15:40:42Z	NA	2023-03-12T15:40:39Z	SearchPage	3.63376998901367	United States
534478691f3b4d5d3c4a28956b3bf42e	8	scene_duration	2023-03-12	2023-03-12T15:40:42Z	2023-03-12T15:40:11Z	2023-03-12T15:40:39Z	ga_session_number	1	United States
534478691f3b4d5d3c4a28956b3bf42e	9	scene_duration	2023-03-12	2023-03-12T15:40:45Z	NA	2023-03-12T15:40:42Z	Tutorial	2.90207409858704	United States
534478691f3b4d5d3c4a28956b3bf42e	9	scene_duration	2023-03-12	2023-03-12T15:40:45Z	2023-03-12T15:40:11Z	2023-03-12T15:40:42Z	ga_session_number	1	United States
534478691f3b4d5d3c4a28956b3bf42e	10	scene_duration	2023-03-12	2023-03-12T15:41:02Z	NA	2023-03-12T15:40:45Z	SearchPage	16.6031703948975	United States
534478691f3b4d5d3c4a28956b3bf42e	10	scene_duration	2023-03-12	2023-03-12T15:41:02Z	2023-03-12T15:40:11Z	2023-03-12T15:40:45Z	ga_session_number	1	United States
534478691f3b4d5d3c4a28956b3bf42e	11	scene_duration	2023-03-12	2023-03-12T15:43:14Z	NA	2023-03-12T15:41:02Z	Tutorial	132.313766479492	United States
534478691f3b4d5d3c4a28956b3bf42e	11	scene_duration	2023-03-12	2023-03-12T15:43:14Z	2023-03-12T15:40:11Z	2023-03-12T15:41:02Z	ga_session_number	1	United States
534478691f3b4d5d3c4a28956b3bf42e	12	scene_duration	2023-03-12	2023-03-12T15:43:23Z	NA	2023-03-12T15:43:14Z	SearchPage	8.92345237731934	United States
534478691f3b4d5d3c4a28956b3bf42e	12	scene_duration	2023-03-12	2023-03-12T15:43:23Z	2023-03-12T15:40:11Z	2023-03-12T15:43:14Z	ga_session_number	1	United States
534478691f3b4d5d3c4a28956b3bf42e	13	scene_duration	2023-03-12	2023-03-12T15:43:26Z	NA	2023-03-12T15:43:23Z	Tutorial	2.83092188835144	United States
534478691f3b4d5d3c4a28956b3bf42e	13	scene_duration	2023-03-12	2023-03-12T15:43:26Z	2023-03-12T15:40:11Z	2023-03-12T15:43:23Z	ga_session_number	1	United States
534478691f3b4d5d3c4a28956b3bf42e	14	scene_duration	2023-03-12	2023-03-12T15:43:35Z	2023-03-12T15:40:11Z	2023-03-12T15:43:26Z	ga_session_number	1	United States
534478691f3b4d5d3c4a28956b3bf42e	14	scene_duration	2023-03-12	2023-03-12T15:43:35Z	NA	2023-03-12T15:43:26Z	SearchPage	8.78924942016602	United States
534478691f3b4d5d3c4a28956b3bf42e	15	scene_duration	2023-03-12	2023-03-12T15:43:37Z	NA	2023-03-12T15:43:35Z	Tutorial	2.67866611480713	United States
534478691f3b4d5d3c4a28956b3bf42e	15	scene_duration	2023-03-12	2023-03-12T15:43:37Z	2023-03-12T15:40:11Z	2023-03-12T15:43:35Z	ga_session_number	1	United States
534478691f3b4d5d3c4a28956b3bf42e	16	scene_duration	2023-03-12	2023-03-12T15:43:46Z	2023-03-12T15:40:11Z	2023-03-12T15:43:37Z	ga_session_number	1	United States
534478691f3b4d5d3c4a28956b3bf42e	16	scene_duration	2023-03-12	2023-03-12T15:43:46Z	NA	2023-03-12T15:43:37Z	SearchPage	8.80226898193359	United States
534478691f3b4d5d3c4a28956b3bf42e	17	app_remove	2023-03-12	2023-03-12T15:46:27Z	2023-03-12T15:40:11Z	NA	ga_session_number	1	NA
DA97B6E715A245A788CD6DB6200BBE91	4	session_start	2023-03-12	2023-03-12T07:30:21Z	2023-03-12T07:30:21Z	2023-03-11T21:09:19Z	ga_session_number	2	Austria
DA97B6E715A245A788CD6DB6200BBE91	4	screen_view	2023-03-12	2023-03-12T07:30:21Z	2023-03-12T07:30:21Z	2023-03-11T21:09:33Z	ga_session_number	2	Austria
DA97B6E715A245A788CD6DB6200BBE91	4	screen_view	2023-03-12	2023-03-12T07:30:21Z	2023-03-12T07:30:21Z	2023-03-12T07:30:21Z	ga_session_number	2	Austria
DA97B6E715A245A788CD6DB6200BBE91	4	screen_view	2023-03-12	2023-03-12T07:30:21Z	2023-03-12T07:30:21Z	2023-03-11T21:09:33Z	ga_session_number	2	Austria
DA97B6E715A245A788CD6DB6200BBE91	4	screen_view	2023-03-12	2023-03-12T07:30:21Z	2023-03-12T07:30:21Z	2023-03-12T07:30:21Z	ga_session_number	2	Austria
DA97B6E715A245A788CD6DB6200BBE91	4	screen_view	2023-03-12	2023-03-12T07:30:21Z	2023-03-12T07:30:21Z	2023-03-11T21:09:33Z	ga_session_number	2	Austria
DA97B6E715A245A788CD6DB6200BBE91	4	screen_view	2023-03-12	2023-03-12T07:30:21Z	2023-03-12T07:30:21Z	2023-03-12T07:30:21Z	ga_session_number	2	Austria
DA97B6E715A245A788CD6DB6200BBE91	4	screen_view	2023-03-12	2023-03-12T07:30:21Z	2023-03-12T07:30:21Z	2023-03-11T21:09:33Z	ga_session_number	2	Austria
DA97B6E715A245A788CD6DB6200BBE91	4	screen_view	2023-03-12	2023-03-12T07:30:21Z	2023-03-12T07:30:21Z	2023-03-12T07:30:21Z	ga_session_number	2	Austria
DA97B6E715A245A788CD6DB6200BBE91	4	user_engagement	2023-03-12	2023-03-12T07:30:21Z	2023-03-12T07:30:21Z	2023-03-11T21:09:58Z	ga_session_number	2	Austria
DA97B6E715A245A788CD6DB6200BBE91	5	screen_view	2023-03-12	2023-03-12T07:30:22Z	2023-03-12T07:30:21Z	2023-03-12T07:30:21Z	ga_session_number	2	Austria
DA97B6E715A245A788CD6DB6200BBE91	5	screen_view	2023-03-12	2023-03-12T07:30:22Z	2023-03-12T07:30:21Z	2023-03-12T07:30:22Z	ga_session_number	2	Austria
DA97B6E715A245A788CD6DB6200BBE91	5	screen_view	2023-03-12	2023-03-12T07:30:22Z	2023-03-12T07:30:21Z	2023-03-12T07:30:21Z	ga_session_number	2	Austria
DA97B6E715A245A788CD6DB6200BBE91	5	screen_view	2023-03-12	2023-03-12T07:30:22Z	2023-03-12T07:30:21Z	2023-03-12T07:30:22Z	ga_session_number	2	Austria
DA97B6E715A245A788CD6DB6200BBE91	5	screen_view	2023-03-12	2023-03-12T07:30:22Z	2023-03-12T07:30:21Z	2023-03-12T07:30:21Z	ga_session_number	2	Austria
DA97B6E715A245A788CD6DB6200BBE91	5	screen_view	2023-03-12	2023-03-12T07:30:22Z	2023-03-12T07:30:21Z	2023-03-12T07:30:22Z	ga_session_number	2	Austria
DA97B6E715A245A788CD6DB6200BBE91	5	screen_view	2023-03-12	2023-03-12T07:30:22Z	2023-03-12T07:30:21Z	2023-03-12T07:30:21Z	ga_session_number	2	Austria
DA97B6E715A245A788CD6DB6200BBE91	5	screen_view	2023-03-12	2023-03-12T07:30:22Z	2023-03-12T07:30:21Z	2023-03-12T07:30:22Z	ga_session_number	2	Austria
DA97B6E715A245A788CD6DB6200BBE91	5	user_engagement	2023-03-12	2023-03-12T07:30:24Z	2023-03-12T07:30:21Z	2023-03-12T07:30:21Z	ga_session_number	2	Austria
B4A166DEED9D4859B73D56775B713C1D	2	screen_view	2021-12-09	2021-12-09T00:30:33Z	2021-12-09T00:30:21Z	2021-12-09T00:30:33Z	ga_session_number	1	United States
B4A166DEED9D4859B73D56775B713C1D	2	screen_view	2021-12-09	2021-12-09T00:30:33Z	2021-12-09T00:30:21Z	2021-12-09T00:30:33Z	ga_session_number	1	United States
B4A166DEED9D4859B73D56775B713C1D	2	screen_view	2021-12-09	2021-12-09T00:30:33Z	2021-12-09T00:30:21Z	2021-12-09T00:30:33Z	ga_session_number	1	United States
B4A166DEED9D4859B73D56775B713C1D	2	screen_view	2021-12-09	2021-12-09T00:30:33Z	2021-12-09T00:30:21Z	2021-12-09T00:30:33Z	ga_session_number	1	United States
B4A166DEED9D4859B73D56775B713C1D	2	session_start	2021-12-09	2021-12-09T00:30:18Z	2021-12-09T00:30:21Z	NA	ga_session_number	1	NA
B4A166DEED9D4859B73D56775B713C1D	2	user_engagement	2021-12-09	2021-12-09T00:30:18Z	2021-12-09T00:30:21Z	NA	ga_session_number	1	NA
B4A166DEED9D4859B73D56775B713C1D	3	user_engagement	2021-12-09	2021-12-09T00:33:32Z	2021-12-09T00:30:21Z	2021-12-09T00:30:18Z	ga_session_number	1	United States
640D5C27EBEE43D8B4E1CC67B6A8D9A8	2	session_start	2022-03-07	2022-03-07T17:37:26Z	2022-03-07T17:37:31Z	NA	ga_session_number	1	NA
640D5C27EBEE43D8B4E1CC67B6A8D9A8	2	user_engagement	2022-03-07	2022-03-07T17:37:26Z	2022-03-07T17:37:31Z	NA	ga_session_number	1	NA
E433964357F34B429C4F313C082D4119	4	session_start	2022-11-01	2022-11-01T10:43:53Z	2022-11-01T10:43:59Z	2022-10-11T18:00:29Z	ga_session_number	2	Austria
E433964357F34B429C4F313C082D4119	4	user_engagement	2022-11-01	2022-11-01T10:43:59Z	2022-11-01T10:43:59Z	2022-10-11T18:00:53Z	ga_session_number	2	Austria
80AEA080B2E0474D97508501BD34966C	147	session_start	2022-11-01	2022-11-01T08:24:21Z	2022-11-01T08:24:24Z	2022-10-28T11:42:46Z	ga_session_number	55	Switzerland
80AEA080B2E0474D97508501BD34966C	147	screen_view	2022-11-01	2022-11-01T08:24:22Z	2022-11-01T08:24:24Z	2022-10-28T11:42:46Z	ga_session_number	55	Switzerland
80AEA080B2E0474D97508501BD34966C	148	user_engagement	2022-11-01	2022-11-01T08:25:21Z	2022-11-01T08:24:24Z	2022-10-28T11:44:05Z	ga_session_number	55	Switzerland
0E0961D8BEA34CB0A269D00B80A9989F	2	session_start	2022-07-12	2022-07-12T00:18:36Z	2022-07-12T00:18:39Z	NA	ga_session_number	1	NA
0E0961D8BEA34CB0A269D00B80A9989F	2	user_engagement	2022-07-12	2022-07-12T00:18:36Z	2022-07-12T00:18:39Z	NA	ga_session_number	1	NA
0E0961D8BEA34CB0A269D00B80A9989F	2	screen_view	2022-07-12	2022-07-12T00:18:36Z	2022-07-12T00:18:39Z	NA	ga_session_number	1	NA
0E0961D8BEA34CB0A269D00B80A9989F	2	screen_view	2022-07-12	2022-07-12T00:18:42Z	2022-07-12T00:18:39Z	2022-07-12T00:18:36Z	ga_session_number	1	Australia
0E0961D8BEA34CB0A269D00B80A9989F	2	screen_view	2022-07-12	2022-07-12T00:18:43Z	2022-07-12T00:18:39Z	2022-07-12T00:18:42Z	ga_session_number	1	Australia
0E0961D8BEA34CB0A269D00B80A9989F	2	user_engagement	2022-07-12	2022-07-12T00:18:45Z	2022-07-12T00:18:39Z	2022-07-12T00:18:36Z	ga_session_number	1	Australia
0E0961D8BEA34CB0A269D00B80A9989F	3	screen_view	2022-07-12	2022-07-12T00:18:46Z	2022-07-12T00:18:39Z	2022-07-12T00:18:43Z	ga_session_number	1	Australia
0E0961D8BEA34CB0A269D00B80A9989F	3	screen_view	2022-07-12	2022-07-12T00:18:46Z	2022-07-12T00:18:39Z	2022-07-12T00:18:46Z	ga_session_number	1	Australia
0E0961D8BEA34CB0A269D00B80A9989F	3	screen_view	2022-07-12	2022-07-12T00:18:46Z	2022-07-12T00:18:39Z	2022-07-12T00:18:43Z	ga_session_number	1	Australia
0E0961D8BEA34CB0A269D00B80A9989F	3	screen_view	2022-07-12	2022-07-12T00:18:46Z	2022-07-12T00:18:39Z	2022-07-12T00:18:46Z	ga_session_number	1	Australia
0E0961D8BEA34CB0A269D00B80A9989F	3	screen_view	2022-07-12	2022-07-12T00:18:46Z	2022-07-12T00:18:39Z	2022-07-12T00:18:43Z	ga_session_number	1	Australia
0E0961D8BEA34CB0A269D00B80A9989F	3	screen_view	2022-07-12	2022-07-12T00:18:46Z	2022-07-12T00:18:39Z	2022-07-12T00:18:46Z	ga_session_number	1	Australia
0E0961D8BEA34CB0A269D00B80A9989F	3	screen_view	2022-07-12	2022-07-12T00:18:46Z	2022-07-12T00:18:39Z	2022-07-12T00:18:43Z	ga_session_number	1	Australia
0E0961D8BEA34CB0A269D00B80A9989F	3	screen_view	2022-07-12	2022-07-12T00:18:46Z	2022-07-12T00:18:39Z	2022-07-12T00:18:46Z	ga_session_number	1	Australia
0E0961D8BEA34CB0A269D00B80A9989F	3	user_engagement	2022-07-12	2022-07-12T00:21:38Z	2022-07-12T00:18:39Z	2022-07-12T00:18:45Z	ga_session_number	1	Australia
80AEA080B2E0474D97508501BD34966C	117	session_start	2022-07-12	2022-07-12T11:36:52Z	2022-07-12T11:36:55Z	2022-07-08T14:46:48Z	ga_session_number	40	Switzerland
80AEA080B2E0474D97508501BD34966C	117	screen_view	2022-07-12	2022-07-12T11:36:55Z	2022-07-12T11:36:55Z	2022-07-08T14:46:48Z	ga_session_number	40	Switzerland
80AEA080B2E0474D97508501BD34966C	118	user_engagement	2022-07-12	2022-07-12T11:38:44Z	2022-07-12T11:36:55Z	2022-07-08T14:46:50Z	ga_session_number	40	Switzerland
80AEA080B2E0474D97508501BD34966C	119	session_start	2022-07-12	2022-07-12T12:32:43Z	2022-07-12T12:32:43Z	2022-07-12T11:36:52Z	ga_session_number	41	Switzerland
80AEA080B2E0474D97508501BD34966C	119	screen_view	2022-07-12	2022-07-12T12:32:43Z	2022-07-12T12:32:43Z	2022-07-12T11:36:55Z	ga_session_number	41	Switzerland
80AEA080B2E0474D97508501BD34966C	119	screen_view	2022-07-12	2022-07-12T12:32:43Z	2022-07-12T12:32:43Z	2022-07-12T12:32:43Z	ga_session_number	41	Switzerland
80AEA080B2E0474D97508501BD34966C	119	screen_view	2022-07-12	2022-07-12T12:32:43Z	2022-07-12T12:32:43Z	2022-07-12T11:36:55Z	ga_session_number	41	Switzerland
80AEA080B2E0474D97508501BD34966C	119	screen_view	2022-07-12	2022-07-12T12:32:43Z	2022-07-12T12:32:43Z	2022-07-12T12:32:43Z	ga_session_number	41	Switzerland
80AEA080B2E0474D97508501BD34966C	119	screen_view	2022-07-12	2022-07-12T12:32:43Z	2022-07-12T12:32:43Z	2022-07-12T11:36:55Z	ga_session_number	41	Switzerland
80AEA080B2E0474D97508501BD34966C	119	screen_view	2022-07-12	2022-07-12T12:32:43Z	2022-07-12T12:32:43Z	2022-07-12T12:32:43Z	ga_session_number	41	Switzerland
80AEA080B2E0474D97508501BD34966C	119	screen_view	2022-07-12	2022-07-12T12:32:43Z	2022-07-12T12:32:43Z	2022-07-12T11:36:55Z	ga_session_number	41	Switzerland
80AEA080B2E0474D97508501BD34966C	119	screen_view	2022-07-12	2022-07-12T12:32:43Z	2022-07-12T12:32:43Z	2022-07-12T12:32:43Z	ga_session_number	41	Switzerland
80AEA080B2E0474D97508501BD34966C	119	user_engagement	2022-07-12	2022-07-12T12:32:52Z	2022-07-12T12:32:43Z	2022-07-12T11:38:44Z	ga_session_number	41	Switzerland
E70516D12CB5484BA377042EADD69B44	5	session_start	2023-04-18	2023-04-17T23:38:29Z	2023-04-18T06:00:10Z	2023-04-17T16:26:37Z	ga_session_number	2	Germany
E70516D12CB5484BA377042EADD69B44	6	screen_view	2023-04-18	2023-04-18T06:00:07Z	2023-04-18T06:00:10Z	2023-04-17T16:27:28Z	ga_session_number	2	Germany
E70516D12CB5484BA377042EADD69B44	7	user_engagement	2023-04-18	2023-04-18T06:00:21Z	2023-04-18T06:00:10Z	2023-04-17T16:27:29Z	ga_session_number	2	Germany
E70516D12CB5484BA377042EADD69B44	7	screen_view	2023-04-18	2023-04-18T06:00:11Z	2023-04-18T06:00:10Z	2023-04-18T06:00:11Z	ga_session_number	2	Germany
E70516D12CB5484BA377042EADD69B44	7	screen_view	2023-04-18	2023-04-18T06:00:11Z	2023-04-18T06:00:10Z	2023-04-18T06:00:07Z	ga_session_number	2	Germany
E70516D12CB5484BA377042EADD69B44	7	screen_view	2023-04-18	2023-04-18T06:00:11Z	2023-04-18T06:00:10Z	2023-04-18T06:00:11Z	ga_session_number	2	Germany
E70516D12CB5484BA377042EADD69B44	7	screen_view	2023-04-18	2023-04-18T06:00:11Z	2023-04-18T06:00:10Z	2023-04-18T06:00:07Z	ga_session_number	2	Germany
E70516D12CB5484BA377042EADD69B44	7	screen_view	2023-04-18	2023-04-18T06:00:11Z	2023-04-18T06:00:10Z	2023-04-18T06:00:11Z	ga_session_number	2	Germany
E70516D12CB5484BA377042EADD69B44	7	screen_view	2023-04-18	2023-04-18T06:00:11Z	2023-04-18T06:00:10Z	2023-04-18T06:00:07Z	ga_session_number	2	Germany
E70516D12CB5484BA377042EADD69B44	7	screen_view	2023-04-18	2023-04-18T06:00:11Z	2023-04-18T06:00:10Z	2023-04-18T06:00:11Z	ga_session_number	2	Germany
E70516D12CB5484BA377042EADD69B44	7	screen_view	2023-04-18	2023-04-18T06:00:11Z	2023-04-18T06:00:10Z	2023-04-18T06:00:07Z	ga_session_number	2	Germany
3B246E63D0C943C28754DB443364695B	7	session_start	2022-02-16	2022-02-16T08:42:39Z	2022-02-16T08:42:39Z	2022-01-10T16:26:29Z	ga_session_number	3	Switzerland
3B246E63D0C943C28754DB443364695B	7	screen_view	2022-02-16	2022-02-16T08:42:39Z	2022-02-16T08:42:39Z	2022-01-10T16:39:36Z	ga_session_number	3	Switzerland
3B246E63D0C943C28754DB443364695B	7	screen_view	2022-02-16	2022-02-16T08:42:39Z	2022-02-16T08:42:39Z	2022-02-16T08:42:39Z	ga_session_number	3	Switzerland
3B246E63D0C943C28754DB443364695B	7	screen_view	2022-02-16	2022-02-16T08:42:39Z	2022-02-16T08:42:39Z	2022-01-10T16:39:36Z	ga_session_number	3	Switzerland
3B246E63D0C943C28754DB443364695B	7	screen_view	2022-02-16	2022-02-16T08:42:39Z	2022-02-16T08:42:39Z	2022-02-16T08:42:39Z	ga_session_number	3	Switzerland
3B246E63D0C943C28754DB443364695B	7	screen_view	2022-02-16	2022-02-16T08:42:39Z	2022-02-16T08:42:39Z	2022-01-10T16:39:36Z	ga_session_number	3	Switzerland
3B246E63D0C943C28754DB443364695B	7	screen_view	2022-02-16	2022-02-16T08:42:39Z	2022-02-16T08:42:39Z	2022-02-16T08:42:39Z	ga_session_number	3	Switzerland
3B246E63D0C943C28754DB443364695B	7	screen_view	2022-02-16	2022-02-16T08:42:39Z	2022-02-16T08:42:39Z	2022-01-10T16:39:36Z	ga_session_number	3	Switzerland
3B246E63D0C943C28754DB443364695B	7	screen_view	2022-02-16	2022-02-16T08:42:39Z	2022-02-16T08:42:39Z	2022-02-16T08:42:39Z	ga_session_number	3	Switzerland
3B246E63D0C943C28754DB443364695B	8	user_engagement	2022-02-16	2022-02-16T08:42:54Z	2022-02-16T08:42:39Z	2022-01-10T16:39:56Z	ga_session_number	3	Switzerland
5FAC91B642D94CD4997E38AB60A5D73B	8	session_start	2022-02-16	2022-02-16T09:05:17Z	2022-02-16T09:27:13Z	2022-01-10T15:55:18Z	ga_session_number	2	Switzerland
5FAC91B642D94CD4997E38AB60A5D73B	8	screen_view	2022-02-16	2022-02-16T09:27:12Z	2022-02-16T09:27:13Z	2022-01-10T16:26:52Z	ga_session_number	2	Switzerland
5FAC91B642D94CD4997E38AB60A5D73B	8	os_update	2022-02-16	2022-02-16T09:27:13Z	2022-02-16T09:27:13Z	NA	ga_session_number	2	NA
5FAC91B642D94CD4997E38AB60A5D73B	9	user_engagement	2022-02-16	2022-02-16T09:29:32Z	2022-02-16T09:27:13Z	2022-01-10T16:39:58Z	ga_session_number	2	Switzerland
5FAC91B642D94CD4997E38AB60A5D73B	10	screen_view	2022-02-16	2022-02-16T09:30:30Z	2022-02-16T09:27:13Z	2022-02-16T09:27:12Z	ga_session_number	2	Switzerland
5FAC91B642D94CD4997E38AB60A5D73B	10	screen_view	2022-02-16	2022-02-16T09:30:30Z	2022-02-16T09:27:13Z	2022-02-16T09:30:30Z	ga_session_number	2	Switzerland
5FAC91B642D94CD4997E38AB60A5D73B	10	screen_view	2022-02-16	2022-02-16T09:30:30Z	2022-02-16T09:27:13Z	2022-02-16T09:27:12Z	ga_session_number	2	Switzerland
5FAC91B642D94CD4997E38AB60A5D73B	10	screen_view	2022-02-16	2022-02-16T09:30:30Z	2022-02-16T09:27:13Z	2022-02-16T09:30:30Z	ga_session_number	2	Switzerland
5FAC91B642D94CD4997E38AB60A5D73B	10	screen_view	2022-02-16	2022-02-16T09:30:30Z	2022-02-16T09:27:13Z	2022-02-16T09:27:12Z	ga_session_number	2	Switzerland
5FAC91B642D94CD4997E38AB60A5D73B	10	screen_view	2022-02-16	2022-02-16T09:30:30Z	2022-02-16T09:27:13Z	2022-02-16T09:30:30Z	ga_session_number	2	Switzerland
5FAC91B642D94CD4997E38AB60A5D73B	10	screen_view	2022-02-16	2022-02-16T09:30:30Z	2022-02-16T09:27:13Z	2022-02-16T09:27:12Z	ga_session_number	2	Switzerland
5FAC91B642D94CD4997E38AB60A5D73B	10	screen_view	2022-02-16	2022-02-16T09:30:30Z	2022-02-16T09:27:13Z	2022-02-16T09:30:30Z	ga_session_number	2	Switzerland
5FAC91B642D94CD4997E38AB60A5D73B	10	user_engagement	2022-02-16	2022-02-16T09:31:05Z	2022-02-16T09:27:13Z	2022-02-16T09:29:32Z	ga_session_number	2	Switzerland
5FAC91B642D94CD4997E38AB60A5D73B	11	screen_view	2022-02-16	2022-02-16T09:31:07Z	2022-02-16T09:27:13Z	2022-02-16T09:30:30Z	ga_session_number	2	Switzerland
5FAC91B642D94CD4997E38AB60A5D73B	11	screen_view	2022-02-16	2022-02-16T09:31:08Z	2022-02-16T09:27:13Z	2022-02-16T09:31:07Z	ga_session_number	2	Switzerland
5FAC91B642D94CD4997E38AB60A5D73B	11	user_engagement	2022-02-16	2022-02-16T09:31:23Z	2022-02-16T09:27:13Z	2022-02-16T09:31:05Z	ga_session_number	2	Switzerland
5FAC91B642D94CD4997E38AB60A5D73B	12	session_start	2022-02-16	2022-02-16T14:10:29Z	2022-02-16T14:10:29Z	2022-02-16T09:05:17Z	ga_session_number	3	Switzerland
5FAC91B642D94CD4997E38AB60A5D73B	12	screen_view	2022-02-16	2022-02-16T14:10:29Z	2022-02-16T14:10:29Z	2022-02-16T09:31:08Z	ga_session_number	3	Switzerland
5FAC91B642D94CD4997E38AB60A5D73B	12	screen_view	2022-02-16	2022-02-16T14:10:30Z	2022-02-16T14:10:29Z	2022-02-16T14:10:29Z	ga_session_number	3	Switzerland
5FAC91B642D94CD4997E38AB60A5D73B	13	user_engagement	2022-02-16	2022-02-16T14:22:33Z	2022-02-16T14:10:29Z	2022-02-16T09:31:23Z	ga_session_number	3	Switzerland
5FAC91B642D94CD4997E38AB60A5D73B	14	session_start	2022-02-16	2022-02-16T17:39:28Z	2022-02-16T17:39:28Z	2022-02-16T14:10:29Z	ga_session_number	4	Switzerland
5FAC91B642D94CD4997E38AB60A5D73B	14	screen_view	2022-02-16	2022-02-16T17:39:28Z	2022-02-16T17:39:28Z	2022-02-16T14:10:30Z	ga_session_number	4	Switzerland
5FAC91B642D94CD4997E38AB60A5D73B	14	screen_view	2022-02-16	2022-02-16T17:39:29Z	2022-02-16T17:39:28Z	2022-02-16T17:39:28Z	ga_session_number	4	Switzerland
5FAC91B642D94CD4997E38AB60A5D73B	15	user_engagement	2022-02-16	2022-02-16T17:39:46Z	2022-02-16T17:39:28Z	2022-02-16T14:22:33Z	ga_session_number	4	Switzerland
20DF4414F33A427FAB6E5E5EB82F1A35	3	screen_view	2022-02-16	2022-02-16T12:50:09Z	2022-02-16T12:50:43Z	2022-02-16T12:50:09Z	ga_session_number	1	Switzerland
20DF4414F33A427FAB6E5E5EB82F1A35	3	screen_view	2022-02-16	2022-02-16T12:50:09Z	2022-02-16T12:50:43Z	2022-02-16T12:50:09Z	ga_session_number	1	Switzerland
20DF4414F33A427FAB6E5E5EB82F1A35	3	screen_view	2022-02-16	2022-02-16T12:50:09Z	2022-02-16T12:50:43Z	2022-02-16T12:50:09Z	ga_session_number	1	Switzerland
20DF4414F33A427FAB6E5E5EB82F1A35	3	screen_view	2022-02-16	2022-02-16T12:50:09Z	2022-02-16T12:50:43Z	2022-02-16T12:50:09Z	ga_session_number	1	Switzerland
20DF4414F33A427FAB6E5E5EB82F1A35	3	screen_view	2022-02-16	2022-02-16T12:50:33Z	2022-02-16T12:50:43Z	2022-02-16T12:50:09Z	ga_session_number	1	Switzerland
20DF4414F33A427FAB6E5E5EB82F1A35	4	user_engagement	2022-02-16	2022-02-16T12:52:12Z	2022-02-16T12:50:43Z	2022-01-10T16:26:35Z	ga_session_number	1	Switzerland
20DF4414F33A427FAB6E5E5EB82F1A35	5	session_start	2022-02-16	2022-02-16T14:25:20Z	2022-02-16T14:25:36Z	2022-01-10T16:26:35Z	ga_session_number	2	Switzerland
20DF4414F33A427FAB6E5E5EB82F1A35	5	screen_view	2022-02-16	2022-02-16T14:25:22Z	2022-02-16T14:25:36Z	2022-02-16T12:50:33Z	ga_session_number	2	Switzerland
20DF4414F33A427FAB6E5E5EB82F1A35	5	screen_view	2022-02-16	2022-02-16T14:25:33Z	2022-02-16T14:25:36Z	2022-02-16T14:25:22Z	ga_session_number	2	Switzerland
20DF4414F33A427FAB6E5E5EB82F1A35	5	screen_view	2022-02-16	2022-02-16T14:25:33Z	2022-02-16T14:25:36Z	2022-02-16T14:25:33Z	ga_session_number	2	Switzerland
20DF4414F33A427FAB6E5E5EB82F1A35	5	screen_view	2022-02-16	2022-02-16T14:25:33Z	2022-02-16T14:25:36Z	2022-02-16T14:25:22Z	ga_session_number	2	Switzerland
20DF4414F33A427FAB6E5E5EB82F1A35	5	screen_view	2022-02-16	2022-02-16T14:25:33Z	2022-02-16T14:25:36Z	2022-02-16T14:25:33Z	ga_session_number	2	Switzerland
20DF4414F33A427FAB6E5E5EB82F1A35	5	screen_view	2022-02-16	2022-02-16T14:25:33Z	2022-02-16T14:25:36Z	2022-02-16T14:25:22Z	ga_session_number	2	Switzerland
20DF4414F33A427FAB6E5E5EB82F1A35	5	screen_view	2022-02-16	2022-02-16T14:25:33Z	2022-02-16T14:25:36Z	2022-02-16T14:25:33Z	ga_session_number	2	Switzerland
20DF4414F33A427FAB6E5E5EB82F1A35	5	screen_view	2022-02-16	2022-02-16T14:25:33Z	2022-02-16T14:25:36Z	2022-02-16T14:25:22Z	ga_session_number	2	Switzerland
20DF4414F33A427FAB6E5E5EB82F1A35	5	screen_view	2022-02-16	2022-02-16T14:25:33Z	2022-02-16T14:25:36Z	2022-02-16T14:25:33Z	ga_session_number	2	Switzerland
20DF4414F33A427FAB6E5E5EB82F1A35	6	user_engagement	2022-02-16	2022-02-16T14:26:23Z	2022-02-16T14:25:36Z	2022-02-16T12:52:12Z	ga_session_number	2	Switzerland
20DF4414F33A427FAB6E5E5EB82F1A35	7	session_start	2022-02-16	2022-02-16T17:39:56Z	2022-02-16T17:39:56Z	2022-02-16T14:25:20Z	ga_session_number	3	Switzerland
20DF4414F33A427FAB6E5E5EB82F1A35	7	screen_view	2022-02-16	2022-02-16T17:39:56Z	2022-02-16T17:39:56Z	2022-02-16T14:25:33Z	ga_session_number	3	Switzerland
20DF4414F33A427FAB6E5E5EB82F1A35	7	user_engagement	2022-02-16	2022-02-16T17:39:57Z	2022-02-16T17:39:56Z	2022-02-16T14:26:23Z	ga_session_number	3	Switzerland
20DF4414F33A427FAB6E5E5EB82F1A35	7	screen_view	2022-02-16	2022-02-16T17:39:57Z	2022-02-16T17:39:56Z	2022-02-16T17:39:56Z	ga_session_number	3	Switzerland
20DF4414F33A427FAB6E5E5EB82F1A35	8	user_engagement	2022-02-16	2022-02-16T17:43:08Z	2022-02-16T17:39:56Z	2022-02-16T17:39:57Z	ga_session_number	3	Switzerland
c7c26419007ced3b54705cccc204128c	2	session_start	2022-02-16	2022-02-16T20:38:28Z	2022-02-16T20:38:28Z	NA	ga_session_number	1	NA
c7c26419007ced3b54705cccc204128c	3	screen_view	2022-02-16	2022-02-16T20:38:31Z	2022-02-16T20:38:28Z	NA	ga_session_number	1	NA
23667c5e9a08e17d0e53c80a8de7ae4f	2	session_start	2022-02-16	2022-02-16T20:32:47Z	2022-02-16T20:32:47Z	NA	ga_session_number	1	NA
23667c5e9a08e17d0e53c80a8de7ae4f	2	screen_view	2022-02-16	2022-02-16T20:32:47Z	2022-02-16T20:32:47Z	NA	ga_session_number	1	NA
23667c5e9a08e17d0e53c80a8de7ae4f	3	performance_stats	2022-02-16	2022-02-16T20:32:53Z	2022-02-16T20:32:47Z	NA	ga_session_number	1	NA
23667c5e9a08e17d0e53c80a8de7ae4f	3	counts_Start	2022-02-16	2022-02-16T20:32:53Z	NA	NA	Ticks	3	NA
23667c5e9a08e17d0e53c80a8de7ae4f	3	counts_Start	2022-02-16	2022-02-16T20:32:53Z	2022-02-16T20:32:47Z	NA	ga_session_number	1	NA
23667c5e9a08e17d0e53c80a8de7ae4f	3	counts_Start	2022-02-16	2022-02-16T20:32:53Z	NA	NA	PageLost	1	NA
23667c5e9a08e17d0e53c80a8de7ae4f	3	counts_Start	2022-02-16	2022-02-16T20:32:53Z	NA	NA	PauseGame	1	NA
23667c5e9a08e17d0e53c80a8de7ae4f	3	app_open	2022-02-16	2022-02-16T20:32:53Z	2022-02-16T20:32:47Z	NA	ga_session_number	1	NA
23667c5e9a08e17d0e53c80a8de7ae4f	4	performance_stats	2022-02-16	2022-02-16T20:33:02Z	2022-02-16T20:32:47Z	2022-02-16T20:32:53Z	ga_session_number	1	United States
23667c5e9a08e17d0e53c80a8de7ae4f	4	scene_duration	2022-02-16	2022-02-16T20:33:02Z	2022-02-16T20:32:47Z	2022-02-16T20:33:02Z	ga_session_number	1	United States
23667c5e9a08e17d0e53c80a8de7ae4f	4	scene_duration	2022-02-16	2022-02-16T20:33:02Z	2022-02-16T20:32:47Z	2022-02-16T20:33:02Z	ga_session_number	1	United States
23667c5e9a08e17d0e53c80a8de7ae4f	4	scene_duration	2022-02-16	2022-02-16T20:33:02Z	NA	2022-02-16T20:33:02Z	UITutorial	8.2659330368042	United States
23667c5e9a08e17d0e53c80a8de7ae4f	4	counts_UITutorial	2022-02-16	2022-02-16T20:33:02Z	2022-02-16T20:32:47Z	NA	ga_session_number	1	NA
23667c5e9a08e17d0e53c80a8de7ae4f	4	counts_UITutorial	2022-02-16	2022-02-16T20:33:02Z	NA	NA	Ticks	495	NA
23667c5e9a08e17d0e53c80a8de7ae4f	4	scene_duration	2022-02-16	2022-02-16T20:33:02Z	2022-02-16T20:32:47Z	2022-02-16T20:33:02Z	ga_session_number	1	United States
23667c5e9a08e17d0e53c80a8de7ae4f	4	scene_duration	2022-02-16	2022-02-16T20:33:02Z	2022-02-16T20:32:47Z	2022-02-16T20:33:02Z	ga_session_number	1	United States
23667c5e9a08e17d0e53c80a8de7ae4f	4	scene_duration	2022-02-16	2022-02-16T20:33:02Z	NA	2022-02-16T20:33:02Z	SearchPage	5.40000000910368e-05	United States
23667c5e9a08e17d0e53c80a8de7ae4f	5	scene_duration	2022-02-16	2022-02-16T20:33:04Z	2022-02-16T20:32:47Z	2022-02-16T20:33:02Z	ga_session_number	1	United States
23667c5e9a08e17d0e53c80a8de7ae4f	5	scene_duration	2022-02-16	2022-02-16T20:33:04Z	NA	2022-02-16T20:33:02Z	Tutorial	2.68847990036011	United States
23667c5e9a08e17d0e53c80a8de7ae4f	6	scene_duration	2022-02-16	2022-02-16T20:33:18Z	NA	2022-02-16T20:33:04Z	SearchPage	13.478494644165	United States
23667c5e9a08e17d0e53c80a8de7ae4f	6	scene_duration	2022-02-16	2022-02-16T20:33:18Z	2022-02-16T20:32:47Z	2022-02-16T20:33:04Z	ga_session_number	1	United States
23667c5e9a08e17d0e53c80a8de7ae4f	7	scene_duration	2022-02-16	2022-02-16T20:33:20Z	2022-02-16T20:32:47Z	2022-02-16T20:33:18Z	ga_session_number	1	United States
23667c5e9a08e17d0e53c80a8de7ae4f	7	scene_duration	2022-02-16	2022-02-16T20:33:20Z	NA	2022-02-16T20:33:18Z	Tutorial	2.68784499168396	United States
23667c5e9a08e17d0e53c80a8de7ae4f	8	scene_duration	2022-02-16	2022-02-16T20:33:23Z	NA	2022-02-16T20:33:20Z	SearchPage	2.88684010505676	United States
23667c5e9a08e17d0e53c80a8de7ae4f	8	scene_duration	2022-02-16	2022-02-16T20:33:23Z	2022-02-16T20:32:47Z	2022-02-16T20:33:20Z	ga_session_number	1	United States
23667c5e9a08e17d0e53c80a8de7ae4f	9	scene_duration	2022-02-16	2022-02-16T20:33:27Z	2022-02-16T20:32:47Z	2022-02-16T20:33:23Z	ga_session_number	1	United States
23667c5e9a08e17d0e53c80a8de7ae4f	9	scene_duration	2022-02-16	2022-02-16T20:33:27Z	2022-02-16T20:32:47Z	2022-02-16T20:33:27Z	ga_session_number	1	United States
23667c5e9a08e17d0e53c80a8de7ae4f	9	scene_duration	2022-02-16	2022-02-16T20:33:27Z	2022-02-16T20:32:47Z	2022-02-16T20:33:23Z	ga_session_number	1	United States
23667c5e9a08e17d0e53c80a8de7ae4f	9	scene_duration	2022-02-16	2022-02-16T20:33:27Z	2022-02-16T20:32:47Z	2022-02-16T20:33:27Z	ga_session_number	1	United States
23667c5e9a08e17d0e53c80a8de7ae4f	9	scene_duration	2022-02-16	2022-02-16T20:33:27Z	NA	2022-02-16T20:33:23Z	Encyclopedia	3.45915699005127	United States
23667c5e9a08e17d0e53c80a8de7ae4f	9	scene_duration	2022-02-16	2022-02-16T20:33:27Z	NA	2022-02-16T20:33:27Z	Encyclopedia	3.45915699005127	United States
23667c5e9a08e17d0e53c80a8de7ae4f	9	scene_duration	2022-02-16	2022-02-16T20:33:27Z	2022-02-16T20:32:47Z	2022-02-16T20:33:23Z	ga_session_number	1	United States
23667c5e9a08e17d0e53c80a8de7ae4f	9	scene_duration	2022-02-16	2022-02-16T20:33:27Z	2022-02-16T20:32:47Z	2022-02-16T20:33:27Z	ga_session_number	1	United States
23667c5e9a08e17d0e53c80a8de7ae4f	9	scene_duration	2022-02-16	2022-02-16T20:33:27Z	2022-02-16T20:32:47Z	2022-02-16T20:33:23Z	ga_session_number	1	United States
23667c5e9a08e17d0e53c80a8de7ae4f	9	scene_duration	2022-02-16	2022-02-16T20:33:27Z	2022-02-16T20:32:47Z	2022-02-16T20:33:27Z	ga_session_number	1	United States
23667c5e9a08e17d0e53c80a8de7ae4f	10	scene_duration	2022-02-16	2022-02-16T20:33:30Z	NA	2022-02-16T20:33:27Z	SearchPage	3.50508809089661	United States
23667c5e9a08e17d0e53c80a8de7ae4f	10	scene_duration	2022-02-16	2022-02-16T20:33:30Z	2022-02-16T20:32:47Z	2022-02-16T20:33:27Z	ga_session_number	1	United States
23667c5e9a08e17d0e53c80a8de7ae4f	11	scene_duration	2022-02-16	2022-02-16T20:33:34Z	2022-02-16T20:32:47Z	2022-02-16T20:33:30Z	ga_session_number	1	United States
23667c5e9a08e17d0e53c80a8de7ae4f	11	scene_duration	2022-02-16	2022-02-16T20:33:34Z	2022-02-16T20:32:47Z	2022-02-16T20:33:34Z	ga_session_number	1	United States
23667c5e9a08e17d0e53c80a8de7ae4f	11	scene_duration	2022-02-16	2022-02-16T20:33:34Z	2022-02-16T20:32:47Z	2022-02-16T20:33:30Z	ga_session_number	1	United States
23667c5e9a08e17d0e53c80a8de7ae4f	11	scene_duration	2022-02-16	2022-02-16T20:33:34Z	2022-02-16T20:32:47Z	2022-02-16T20:33:34Z	ga_session_number	1	United States
23667c5e9a08e17d0e53c80a8de7ae4f	11	scene_duration	2022-02-16	2022-02-16T20:33:34Z	NA	2022-02-16T20:33:30Z	Encyclopedia	3.53340005874634	United States
23667c5e9a08e17d0e53c80a8de7ae4f	11	scene_duration	2022-02-16	2022-02-16T20:33:34Z	NA	2022-02-16T20:33:34Z	Encyclopedia	3.53340005874634	United States
23667c5e9a08e17d0e53c80a8de7ae4f	11	scene_duration	2022-02-16	2022-02-16T20:33:34Z	2022-02-16T20:32:47Z	2022-02-16T20:33:30Z	ga_session_number	1	United States
23667c5e9a08e17d0e53c80a8de7ae4f	11	scene_duration	2022-02-16	2022-02-16T20:33:34Z	2022-02-16T20:32:47Z	2022-02-16T20:33:34Z	ga_session_number	1	United States
23667c5e9a08e17d0e53c80a8de7ae4f	11	scene_duration	2022-02-16	2022-02-16T20:33:34Z	2022-02-16T20:32:47Z	2022-02-16T20:33:30Z	ga_session_number	1	United States
23667c5e9a08e17d0e53c80a8de7ae4f	11	scene_duration	2022-02-16	2022-02-16T20:33:34Z	2022-02-16T20:32:47Z	2022-02-16T20:33:34Z	ga_session_number	1	United States
23667c5e9a08e17d0e53c80a8de7ae4f	12	scene_duration	2022-02-16	2022-02-16T20:33:37Z	2022-02-16T20:32:47Z	2022-02-16T20:33:34Z	ga_session_number	1	United States
23667c5e9a08e17d0e53c80a8de7ae4f	12	scene_duration	2022-02-16	2022-02-16T20:33:37Z	NA	2022-02-16T20:33:34Z	SearchPage	3.35739803314209	United States
23667c5e9a08e17d0e53c80a8de7ae4f	13	scene_duration	2022-02-16	2022-02-16T20:33:40Z	2022-02-16T20:32:47Z	2022-02-16T20:33:37Z	ga_session_number	1	United States
23667c5e9a08e17d0e53c80a8de7ae4f	13	scene_duration	2022-02-16	2022-02-16T20:33:40Z	NA	2022-02-16T20:33:37Z	Tutorial	2.49947500228882	United States
23667c5e9a08e17d0e53c80a8de7ae4f	14	scene_duration	2022-02-16	2022-02-16T20:33:42Z	2022-02-16T20:32:47Z	2022-02-16T20:33:40Z	ga_session_number	1	United States
23667c5e9a08e17d0e53c80a8de7ae4f	14	scene_duration	2022-02-16	2022-02-16T20:33:42Z	NA	2022-02-16T20:33:40Z	SearchPage	2.78344011306763	United States
23667c5e9a08e17d0e53c80a8de7ae4f	15	scene_duration	2022-02-16	2022-02-16T20:33:46Z	2022-02-16T20:32:47Z	2022-02-16T20:33:42Z	ga_session_number	1	United States
23667c5e9a08e17d0e53c80a8de7ae4f	15	scene_duration	2022-02-16	2022-02-16T20:33:46Z	2022-02-16T20:32:47Z	2022-02-16T20:33:46Z	ga_session_number	1	United States
23667c5e9a08e17d0e53c80a8de7ae4f	15	scene_duration	2022-02-16	2022-02-16T20:33:46Z	2022-02-16T20:32:47Z	2022-02-16T20:33:46Z	ga_session_number	1	United States
23667c5e9a08e17d0e53c80a8de7ae4f	15	scene_duration	2022-02-16	2022-02-16T20:33:46Z	2022-02-16T20:32:47Z	2022-02-16T20:33:42Z	ga_session_number	1	United States
23667c5e9a08e17d0e53c80a8de7ae4f	15	scene_duration	2022-02-16	2022-02-16T20:33:46Z	2022-02-16T20:32:47Z	2022-02-16T20:33:46Z	ga_session_number	1	United States
23667c5e9a08e17d0e53c80a8de7ae4f	15	scene_duration	2022-02-16	2022-02-16T20:33:46Z	2022-02-16T20:32:47Z	2022-02-16T20:33:46Z	ga_session_number	1	United States
23667c5e9a08e17d0e53c80a8de7ae4f	15	scene_duration	2022-02-16	2022-02-16T20:33:46Z	2022-02-16T20:32:47Z	2022-02-16T20:33:42Z	ga_session_number	1	United States
23667c5e9a08e17d0e53c80a8de7ae4f	15	scene_duration	2022-02-16	2022-02-16T20:33:46Z	2022-02-16T20:32:47Z	2022-02-16T20:33:46Z	ga_session_number	1	United States
23667c5e9a08e17d0e53c80a8de7ae4f	15	scene_duration	2022-02-16	2022-02-16T20:33:46Z	2022-02-16T20:32:47Z	2022-02-16T20:33:46Z	ga_session_number	1	United States
23667c5e9a08e17d0e53c80a8de7ae4f	15	scene_duration	2022-02-16	2022-02-16T20:33:46Z	NA	2022-02-16T20:33:42Z	Encyclopedia	12.1456804275513	United States
23667c5e9a08e17d0e53c80a8de7ae4f	15	scene_duration	2022-02-16	2022-02-16T20:33:46Z	NA	2022-02-16T20:33:46Z	Encyclopedia	12.1456804275513	United States
23667c5e9a08e17d0e53c80a8de7ae4f	15	scene_duration	2022-02-16	2022-02-16T20:33:46Z	NA	2022-02-16T20:33:46Z	Encyclopedia	12.1456804275513	United States
23667c5e9a08e17d0e53c80a8de7ae4f	15	scene_duration	2022-02-16	2022-02-16T20:33:46Z	2022-02-16T20:32:47Z	2022-02-16T20:33:42Z	ga_session_number	1	United States
23667c5e9a08e17d0e53c80a8de7ae4f	15	scene_duration	2022-02-16	2022-02-16T20:33:46Z	2022-02-16T20:32:47Z	2022-02-16T20:33:46Z	ga_session_number	1	United States
23667c5e9a08e17d0e53c80a8de7ae4f	15	scene_duration	2022-02-16	2022-02-16T20:33:46Z	2022-02-16T20:32:47Z	2022-02-16T20:33:46Z	ga_session_number	1	United States
23667c5e9a08e17d0e53c80a8de7ae4f	15	scene_duration	2022-02-16	2022-02-16T20:33:46Z	2022-02-16T20:32:47Z	2022-02-16T20:33:42Z	ga_session_number	1	United States
23667c5e9a08e17d0e53c80a8de7ae4f	15	scene_duration	2022-02-16	2022-02-16T20:33:46Z	2022-02-16T20:32:47Z	2022-02-16T20:33:46Z	ga_session_number	1	United States
23667c5e9a08e17d0e53c80a8de7ae4f	15	scene_duration	2022-02-16	2022-02-16T20:33:46Z	2022-02-16T20:32:47Z	2022-02-16T20:33:46Z	ga_session_number	1	United States
23667c5e9a08e17d0e53c80a8de7ae4f	15	scene_duration	2022-02-16	2022-02-16T20:33:46Z	2022-02-16T20:32:47Z	2022-02-16T20:33:42Z	ga_session_number	1	United States
23667c5e9a08e17d0e53c80a8de7ae4f	15	scene_duration	2022-02-16	2022-02-16T20:33:46Z	2022-02-16T20:32:47Z	2022-02-16T20:33:46Z	ga_session_number	1	United States
23667c5e9a08e17d0e53c80a8de7ae4f	15	scene_duration	2022-02-16	2022-02-16T20:33:46Z	2022-02-16T20:32:47Z	2022-02-16T20:33:46Z	ga_session_number	1	United States
23667c5e9a08e17d0e53c80a8de7ae4f	15	scene_duration	2022-02-16	2022-02-16T20:33:46Z	NA	2022-02-16T20:33:42Z	Encyclopedia	0.00711600016802549	United States
23667c5e9a08e17d0e53c80a8de7ae4f	15	scene_duration	2022-02-16	2022-02-16T20:33:46Z	NA	2022-02-16T20:33:46Z	Encyclopedia	0.00711600016802549	United States
23667c5e9a08e17d0e53c80a8de7ae4f	15	scene_duration	2022-02-16	2022-02-16T20:33:46Z	NA	2022-02-16T20:33:46Z	Encyclopedia	0.00711600016802549	United States
23667c5e9a08e17d0e53c80a8de7ae4f	15	scene_duration	2022-02-16	2022-02-16T20:33:46Z	2022-02-16T20:32:47Z	2022-02-16T20:33:42Z	ga_session_number	1	United States
23667c5e9a08e17d0e53c80a8de7ae4f	15	scene_duration	2022-02-16	2022-02-16T20:33:46Z	2022-02-16T20:32:47Z	2022-02-16T20:33:46Z	ga_session_number	1	United States
23667c5e9a08e17d0e53c80a8de7ae4f	15	scene_duration	2022-02-16	2022-02-16T20:33:46Z	2022-02-16T20:32:47Z	2022-02-16T20:33:46Z	ga_session_number	1	United States
23667c5e9a08e17d0e53c80a8de7ae4f	15	scene_duration	2022-02-16	2022-02-16T20:33:46Z	2022-02-16T20:32:47Z	2022-02-16T20:33:42Z	ga_session_number	1	United States
23667c5e9a08e17d0e53c80a8de7ae4f	15	scene_duration	2022-02-16	2022-02-16T20:33:46Z	2022-02-16T20:32:47Z	2022-02-16T20:33:46Z	ga_session_number	1	United States
23667c5e9a08e17d0e53c80a8de7ae4f	15	scene_duration	2022-02-16	2022-02-16T20:33:46Z	2022-02-16T20:32:47Z	2022-02-16T20:33:46Z	ga_session_number	1	United States
23667c5e9a08e17d0e53c80a8de7ae4f	15	scene_duration	2022-02-16	2022-02-16T20:33:46Z	2022-02-16T20:32:47Z	2022-02-16T20:33:42Z	ga_session_number	1	United States
23667c5e9a08e17d0e53c80a8de7ae4f	15	scene_duration	2022-02-16	2022-02-16T20:33:46Z	2022-02-16T20:32:47Z	2022-02-16T20:33:46Z	ga_session_number	1	United States
23667c5e9a08e17d0e53c80a8de7ae4f	15	scene_duration	2022-02-16	2022-02-16T20:33:46Z	2022-02-16T20:32:47Z	2022-02-16T20:33:46Z	ga_session_number	1	United States
23667c5e9a08e17d0e53c80a8de7ae4f	16	scene_duration	2022-02-16	2022-02-16T20:33:49Z	2022-02-16T20:32:47Z	2022-02-16T20:33:46Z	ga_session_number	1	United States
23667c5e9a08e17d0e53c80a8de7ae4f	16	scene_duration	2022-02-16	2022-02-16T20:33:49Z	NA	2022-02-16T20:33:46Z	SearchPage	3.51931405067444	United States
23667c5e9a08e17d0e53c80a8de7ae4f	17	scene_duration	2022-02-16	2022-02-16T20:36:04Z	NA	2022-02-16T20:33:49Z	Encyclopedia	134.463882446289	United States
23667c5e9a08e17d0e53c80a8de7ae4f	17	scene_duration	2022-02-16	2022-02-16T20:36:04Z	NA	2022-02-16T20:36:04Z	Encyclopedia	134.463882446289	United States
23667c5e9a08e17d0e53c80a8de7ae4f	17	scene_duration	2022-02-16	2022-02-16T20:36:04Z	NA	2022-02-16T20:36:04Z	Encyclopedia	134.463882446289	United States
23667c5e9a08e17d0e53c80a8de7ae4f	17	scene_duration	2022-02-16	2022-02-16T20:36:04Z	NA	2022-02-16T20:36:04Z	Encyclopedia	134.463882446289	United States
23667c5e9a08e17d0e53c80a8de7ae4f	17	scene_duration	2022-02-16	2022-02-16T20:36:04Z	2022-02-16T20:32:47Z	2022-02-16T20:33:49Z	ga_session_number	1	United States
23667c5e9a08e17d0e53c80a8de7ae4f	17	scene_duration	2022-02-16	2022-02-16T20:36:04Z	2022-02-16T20:32:47Z	2022-02-16T20:36:04Z	ga_session_number	1	United States
23667c5e9a08e17d0e53c80a8de7ae4f	17	scene_duration	2022-02-16	2022-02-16T20:36:04Z	2022-02-16T20:32:47Z	2022-02-16T20:36:04Z	ga_session_number	1	United States
23667c5e9a08e17d0e53c80a8de7ae4f	17	scene_duration	2022-02-16	2022-02-16T20:36:04Z	2022-02-16T20:32:47Z	2022-02-16T20:36:04Z	ga_session_number	1	United States
23667c5e9a08e17d0e53c80a8de7ae4f	17	scene_duration	2022-02-16	2022-02-16T20:36:04Z	2022-02-16T20:32:47Z	2022-02-16T20:33:49Z	ga_session_number	1	United States
23667c5e9a08e17d0e53c80a8de7ae4f	17	scene_duration	2022-02-16	2022-02-16T20:36:04Z	2022-02-16T20:32:47Z	2022-02-16T20:36:04Z	ga_session_number	1	United States
23667c5e9a08e17d0e53c80a8de7ae4f	17	scene_duration	2022-02-16	2022-02-16T20:36:04Z	2022-02-16T20:32:47Z	2022-02-16T20:36:04Z	ga_session_number	1	United States
23667c5e9a08e17d0e53c80a8de7ae4f	17	scene_duration	2022-02-16	2022-02-16T20:36:04Z	2022-02-16T20:32:47Z	2022-02-16T20:36:04Z	ga_session_number	1	United States
23667c5e9a08e17d0e53c80a8de7ae4f	17	scene_duration	2022-02-16	2022-02-16T20:36:04Z	2022-02-16T20:32:47Z	2022-02-16T20:33:49Z	ga_session_number	1	United States
23667c5e9a08e17d0e53c80a8de7ae4f	17	scene_duration	2022-02-16	2022-02-16T20:36:04Z	2022-02-16T20:32:47Z	2022-02-16T20:36:04Z	ga_session_number	1	United States
23667c5e9a08e17d0e53c80a8de7ae4f	17	scene_duration	2022-02-16	2022-02-16T20:36:04Z	2022-02-16T20:32:47Z	2022-02-16T20:36:04Z	ga_session_number	1	United States
23667c5e9a08e17d0e53c80a8de7ae4f	17	scene_duration	2022-02-16	2022-02-16T20:36:04Z	2022-02-16T20:32:47Z	2022-02-16T20:36:04Z	ga_session_number	1	United States
23667c5e9a08e17d0e53c80a8de7ae4f	17	scene_duration	2022-02-16	2022-02-16T20:36:04Z	2022-02-16T20:32:47Z	2022-02-16T20:33:49Z	ga_session_number	1	United States
23667c5e9a08e17d0e53c80a8de7ae4f	17	scene_duration	2022-02-16	2022-02-16T20:36:04Z	2022-02-16T20:32:47Z	2022-02-16T20:36:04Z	ga_session_number	1	United States
23667c5e9a08e17d0e53c80a8de7ae4f	17	scene_duration	2022-02-16	2022-02-16T20:36:04Z	2022-02-16T20:32:47Z	2022-02-16T20:36:04Z	ga_session_number	1	United States
23667c5e9a08e17d0e53c80a8de7ae4f	17	scene_duration	2022-02-16	2022-02-16T20:36:04Z	2022-02-16T20:32:47Z	2022-02-16T20:36:04Z	ga_session_number	1	United States
23667c5e9a08e17d0e53c80a8de7ae4f	17	scene_duration	2022-02-16	2022-02-16T20:36:04Z	2022-02-16T20:32:47Z	2022-02-16T20:33:49Z	ga_session_number	1	United States
23667c5e9a08e17d0e53c80a8de7ae4f	17	scene_duration	2022-02-16	2022-02-16T20:36:04Z	2022-02-16T20:32:47Z	2022-02-16T20:36:04Z	ga_session_number	1	United States
23667c5e9a08e17d0e53c80a8de7ae4f	17	scene_duration	2022-02-16	2022-02-16T20:36:04Z	2022-02-16T20:32:47Z	2022-02-16T20:36:04Z	ga_session_number	1	United States
23667c5e9a08e17d0e53c80a8de7ae4f	17	scene_duration	2022-02-16	2022-02-16T20:36:04Z	2022-02-16T20:32:47Z	2022-02-16T20:36:04Z	ga_session_number	1	United States
23667c5e9a08e17d0e53c80a8de7ae4f	17	scene_duration	2022-02-16	2022-02-16T20:36:04Z	2022-02-16T20:32:47Z	2022-02-16T20:33:49Z	ga_session_number	1	United States
23667c5e9a08e17d0e53c80a8de7ae4f	17	scene_duration	2022-02-16	2022-02-16T20:36:04Z	2022-02-16T20:32:47Z	2022-02-16T20:36:04Z	ga_session_number	1	United States
23667c5e9a08e17d0e53c80a8de7ae4f	17	scene_duration	2022-02-16	2022-02-16T20:36:04Z	2022-02-16T20:32:47Z	2022-02-16T20:36:04Z	ga_session_number	1	United States
23667c5e9a08e17d0e53c80a8de7ae4f	17	scene_duration	2022-02-16	2022-02-16T20:36:04Z	2022-02-16T20:32:47Z	2022-02-16T20:36:04Z	ga_session_number	1	United States
23667c5e9a08e17d0e53c80a8de7ae4f	17	scene_duration	2022-02-16	2022-02-16T20:36:04Z	2022-02-16T20:32:47Z	2022-02-16T20:33:49Z	ga_session_number	1	United States
23667c5e9a08e17d0e53c80a8de7ae4f	17	scene_duration	2022-02-16	2022-02-16T20:36:04Z	2022-02-16T20:32:47Z	2022-02-16T20:36:04Z	ga_session_number	1	United States
23667c5e9a08e17d0e53c80a8de7ae4f	17	scene_duration	2022-02-16	2022-02-16T20:36:04Z	2022-02-16T20:32:47Z	2022-02-16T20:36:04Z	ga_session_number	1	United States
23667c5e9a08e17d0e53c80a8de7ae4f	17	scene_duration	2022-02-16	2022-02-16T20:36:04Z	2022-02-16T20:32:47Z	2022-02-16T20:36:04Z	ga_session_number	1	United States
23667c5e9a08e17d0e53c80a8de7ae4f	17	scene_duration	2022-02-16	2022-02-16T20:36:04Z	2022-02-16T20:32:47Z	2022-02-16T20:33:49Z	ga_session_number	1	United States
23667c5e9a08e17d0e53c80a8de7ae4f	17	scene_duration	2022-02-16	2022-02-16T20:36:04Z	2022-02-16T20:32:47Z	2022-02-16T20:36:04Z	ga_session_number	1	United States
23667c5e9a08e17d0e53c80a8de7ae4f	17	scene_duration	2022-02-16	2022-02-16T20:36:04Z	2022-02-16T20:32:47Z	2022-02-16T20:36:04Z	ga_session_number	1	United States
23667c5e9a08e17d0e53c80a8de7ae4f	17	scene_duration	2022-02-16	2022-02-16T20:36:04Z	2022-02-16T20:32:47Z	2022-02-16T20:36:04Z	ga_session_number	1	United States
23667c5e9a08e17d0e53c80a8de7ae4f	17	scene_duration	2022-02-16	2022-02-16T20:36:04Z	2022-02-16T20:32:47Z	2022-02-16T20:33:49Z	ga_session_number	1	United States
23667c5e9a08e17d0e53c80a8de7ae4f	17	scene_duration	2022-02-16	2022-02-16T20:36:04Z	2022-02-16T20:32:47Z	2022-02-16T20:36:04Z	ga_session_number	1	United States
23667c5e9a08e17d0e53c80a8de7ae4f	17	scene_duration	2022-02-16	2022-02-16T20:36:04Z	2022-02-16T20:32:47Z	2022-02-16T20:36:04Z	ga_session_number	1	United States
23667c5e9a08e17d0e53c80a8de7ae4f	17	scene_duration	2022-02-16	2022-02-16T20:36:04Z	2022-02-16T20:32:47Z	2022-02-16T20:36:04Z	ga_session_number	1	United States
23667c5e9a08e17d0e53c80a8de7ae4f	17	scene_duration	2022-02-16	2022-02-16T20:36:04Z	2022-02-16T20:32:47Z	2022-02-16T20:33:49Z	ga_session_number	1	United States
23667c5e9a08e17d0e53c80a8de7ae4f	17	scene_duration	2022-02-16	2022-02-16T20:36:04Z	2022-02-16T20:32:47Z	2022-02-16T20:36:04Z	ga_session_number	1	United States
23667c5e9a08e17d0e53c80a8de7ae4f	17	scene_duration	2022-02-16	2022-02-16T20:36:04Z	2022-02-16T20:32:47Z	2022-02-16T20:36:04Z	ga_session_number	1	United States
23667c5e9a08e17d0e53c80a8de7ae4f	17	scene_duration	2022-02-16	2022-02-16T20:36:04Z	2022-02-16T20:32:47Z	2022-02-16T20:36:04Z	ga_session_number	1	United States
23667c5e9a08e17d0e53c80a8de7ae4f	17	scene_duration	2022-02-16	2022-02-16T20:36:04Z	2022-02-16T20:32:47Z	2022-02-16T20:33:49Z	ga_session_number	1	United States
23667c5e9a08e17d0e53c80a8de7ae4f	17	scene_duration	2022-02-16	2022-02-16T20:36:04Z	2022-02-16T20:32:47Z	2022-02-16T20:36:04Z	ga_session_number	1	United States
23667c5e9a08e17d0e53c80a8de7ae4f	17	scene_duration	2022-02-16	2022-02-16T20:36:04Z	2022-02-16T20:32:47Z	2022-02-16T20:36:04Z	ga_session_number	1	United States
23667c5e9a08e17d0e53c80a8de7ae4f	17	scene_duration	2022-02-16	2022-02-16T20:36:04Z	2022-02-16T20:32:47Z	2022-02-16T20:36:04Z	ga_session_number	1	United States
23667c5e9a08e17d0e53c80a8de7ae4f	17	scene_duration	2022-02-16	2022-02-16T20:36:04Z	2022-02-16T20:32:47Z	2022-02-16T20:33:49Z	ga_session_number	1	United States
23667c5e9a08e17d0e53c80a8de7ae4f	17	scene_duration	2022-02-16	2022-02-16T20:36:04Z	2022-02-16T20:32:47Z	2022-02-16T20:36:04Z	ga_session_number	1	United States
23667c5e9a08e17d0e53c80a8de7ae4f	17	scene_duration	2022-02-16	2022-02-16T20:36:04Z	2022-02-16T20:32:47Z	2022-02-16T20:36:04Z	ga_session_number	1	United States
23667c5e9a08e17d0e53c80a8de7ae4f	17	scene_duration	2022-02-16	2022-02-16T20:36:04Z	2022-02-16T20:32:47Z	2022-02-16T20:36:04Z	ga_session_number	1	United States
23667c5e9a08e17d0e53c80a8de7ae4f	17	scene_duration	2022-02-16	2022-02-16T20:36:04Z	NA	2022-02-16T20:33:49Z	Encyclopedia	0.00168400001712143	United States
23667c5e9a08e17d0e53c80a8de7ae4f	17	scene_duration	2022-02-16	2022-02-16T20:36:04Z	NA	2022-02-16T20:36:04Z	Encyclopedia	0.00168400001712143	United States
23667c5e9a08e17d0e53c80a8de7ae4f	17	scene_duration	2022-02-16	2022-02-16T20:36:04Z	NA	2022-02-16T20:36:04Z	Encyclopedia	0.00168400001712143	United States
23667c5e9a08e17d0e53c80a8de7ae4f	17	scene_duration	2022-02-16	2022-02-16T20:36:04Z	NA	2022-02-16T20:36:04Z	Encyclopedia	0.00168400001712143	United States
23667c5e9a08e17d0e53c80a8de7ae4f	17	scene_duration	2022-02-16	2022-02-16T20:36:04Z	2022-02-16T20:32:47Z	2022-02-16T20:33:49Z	ga_session_number	1	United States
23667c5e9a08e17d0e53c80a8de7ae4f	17	scene_duration	2022-02-16	2022-02-16T20:36:04Z	2022-02-16T20:32:47Z	2022-02-16T20:36:04Z	ga_session_number	1	United States
23667c5e9a08e17d0e53c80a8de7ae4f	17	scene_duration	2022-02-16	2022-02-16T20:36:04Z	2022-02-16T20:32:47Z	2022-02-16T20:36:04Z	ga_session_number	1	United States
23667c5e9a08e17d0e53c80a8de7ae4f	17	scene_duration	2022-02-16	2022-02-16T20:36:04Z	2022-02-16T20:32:47Z	2022-02-16T20:36:04Z	ga_session_number	1	United States
23667c5e9a08e17d0e53c80a8de7ae4f	17	scene_duration	2022-02-16	2022-02-16T20:36:04Z	2022-02-16T20:32:47Z	2022-02-16T20:33:49Z	ga_session_number	1	United States
23667c5e9a08e17d0e53c80a8de7ae4f	17	scene_duration	2022-02-16	2022-02-16T20:36:04Z	2022-02-16T20:32:47Z	2022-02-16T20:36:04Z	ga_session_number	1	United States
23667c5e9a08e17d0e53c80a8de7ae4f	17	scene_duration	2022-02-16	2022-02-16T20:36:04Z	2022-02-16T20:32:47Z	2022-02-16T20:36:04Z	ga_session_number	1	United States
23667c5e9a08e17d0e53c80a8de7ae4f	17	scene_duration	2022-02-16	2022-02-16T20:36:04Z	2022-02-16T20:32:47Z	2022-02-16T20:36:04Z	ga_session_number	1	United States
23667c5e9a08e17d0e53c80a8de7ae4f	17	scene_duration	2022-02-16	2022-02-16T20:36:04Z	2022-02-16T20:32:47Z	2022-02-16T20:33:49Z	ga_session_number	1	United States
23667c5e9a08e17d0e53c80a8de7ae4f	17	scene_duration	2022-02-16	2022-02-16T20:36:04Z	2022-02-16T20:32:47Z	2022-02-16T20:36:04Z	ga_session_number	1	United States
23667c5e9a08e17d0e53c80a8de7ae4f	17	scene_duration	2022-02-16	2022-02-16T20:36:04Z	2022-02-16T20:32:47Z	2022-02-16T20:36:04Z	ga_session_number	1	United States
23667c5e9a08e17d0e53c80a8de7ae4f	17	scene_duration	2022-02-16	2022-02-16T20:36:04Z	2022-02-16T20:32:47Z	2022-02-16T20:36:04Z	ga_session_number	1	United States
23667c5e9a08e17d0e53c80a8de7ae4f	17	scene_duration	2022-02-16	2022-02-16T20:36:04Z	2022-02-16T20:32:47Z	2022-02-16T20:33:49Z	ga_session_number	1	United States
23667c5e9a08e17d0e53c80a8de7ae4f	17	scene_duration	2022-02-16	2022-02-16T20:36:04Z	2022-02-16T20:32:47Z	2022-02-16T20:36:04Z	ga_session_number	1	United States
23667c5e9a08e17d0e53c80a8de7ae4f	17	scene_duration	2022-02-16	2022-02-16T20:36:04Z	2022-02-16T20:32:47Z	2022-02-16T20:36:04Z	ga_session_number	1	United States
23667c5e9a08e17d0e53c80a8de7ae4f	17	scene_duration	2022-02-16	2022-02-16T20:36:04Z	2022-02-16T20:32:47Z	2022-02-16T20:36:04Z	ga_session_number	1	United States
23667c5e9a08e17d0e53c80a8de7ae4f	18	scene_duration	2022-02-16	2022-02-16T20:36:22Z	2022-02-16T20:32:47Z	2022-02-16T20:36:04Z	ga_session_number	1	United States
23667c5e9a08e17d0e53c80a8de7ae4f	18	scene_duration	2022-02-16	2022-02-16T20:36:22Z	NA	2022-02-16T20:36:04Z	SearchPage	18.1454010009766	United States
23667c5e9a08e17d0e53c80a8de7ae4f	19	scene_duration	2022-02-16	2022-02-16T20:36:25Z	NA	2022-02-16T20:36:22Z	Tutorial	2.62260794639587	United States
23667c5e9a08e17d0e53c80a8de7ae4f	19	scene_duration	2022-02-16	2022-02-16T20:36:25Z	2022-02-16T20:32:47Z	2022-02-16T20:36:22Z	ga_session_number	1	United States
23667c5e9a08e17d0e53c80a8de7ae4f	20	scene_duration	2022-02-16	2022-02-16T20:36:27Z	2022-02-16T20:32:47Z	2022-02-16T20:36:25Z	ga_session_number	1	United States
23667c5e9a08e17d0e53c80a8de7ae4f	20	scene_duration	2022-02-16	2022-02-16T20:36:27Z	NA	2022-02-16T20:36:25Z	SearchPage	2.56969404220581	United States
23667c5e9a08e17d0e53c80a8de7ae4f	21	scene_duration	2022-02-16	2022-02-16T20:36:30Z	2022-02-16T20:32:47Z	2022-02-16T20:36:27Z	ga_session_number	1	United States
23667c5e9a08e17d0e53c80a8de7ae4f	21	scene_duration	2022-02-16	2022-02-16T20:36:30Z	NA	2022-02-16T20:36:27Z	Tutorial	2.52083897590637	United States
23667c5e9a08e17d0e53c80a8de7ae4f	22	scene_duration	2022-02-16	2022-02-16T20:36:33Z	2022-02-16T20:32:47Z	2022-02-16T20:36:30Z	ga_session_number	1	United States
23667c5e9a08e17d0e53c80a8de7ae4f	22	scene_duration	2022-02-16	2022-02-16T20:36:33Z	NA	2022-02-16T20:36:30Z	SearchPage	2.76842188835144	United States
23667c5e9a08e17d0e53c80a8de7ae4f	23	scene_duration	2022-02-16	2022-02-16T20:36:35Z	2022-02-16T20:32:47Z	2022-02-16T20:36:33Z	ga_session_number	1	United States
23667c5e9a08e17d0e53c80a8de7ae4f	23	scene_duration	2022-02-16	2022-02-16T20:36:35Z	NA	2022-02-16T20:36:33Z	Tutorial	2.50732898712158	United States
23667c5e9a08e17d0e53c80a8de7ae4f	24	scene_duration	2022-02-16	2022-02-16T20:36:38Z	NA	2022-02-16T20:36:35Z	SearchPage	2.8174729347229	United States
23667c5e9a08e17d0e53c80a8de7ae4f	24	scene_duration	2022-02-16	2022-02-16T20:36:38Z	2022-02-16T20:32:47Z	2022-02-16T20:36:35Z	ga_session_number	1	United States
23667c5e9a08e17d0e53c80a8de7ae4f	25	scene_duration	2022-02-16	2022-02-16T20:36:41Z	NA	2022-02-16T20:36:38Z	Encyclopedia	37.3594093322754	United States
23667c5e9a08e17d0e53c80a8de7ae4f	25	scene_duration	2022-02-16	2022-02-16T20:36:41Z	NA	2022-02-16T20:36:41Z	Encyclopedia	37.3594093322754	United States
23667c5e9a08e17d0e53c80a8de7ae4f	25	scene_duration	2022-02-16	2022-02-16T20:36:41Z	NA	2022-02-16T20:36:41Z	Encyclopedia	37.3594093322754	United States
23667c5e9a08e17d0e53c80a8de7ae4f	25	scene_duration	2022-02-16	2022-02-16T20:36:41Z	NA	2022-02-16T20:36:41Z	Encyclopedia	37.3594093322754	United States
23667c5e9a08e17d0e53c80a8de7ae4f	25	scene_duration	2022-02-16	2022-02-16T20:36:41Z	NA	2022-02-16T20:36:41Z	Encyclopedia	37.3594093322754	United States
23667c5e9a08e17d0e53c80a8de7ae4f	25	scene_duration	2022-02-16	2022-02-16T20:36:41Z	NA	2022-02-16T20:36:41Z	Encyclopedia	37.3594093322754	United States
23667c5e9a08e17d0e53c80a8de7ae4f	25	scene_duration	2022-02-16	2022-02-16T20:36:41Z	2022-02-16T20:32:47Z	2022-02-16T20:36:38Z	ga_session_number	1	United States
23667c5e9a08e17d0e53c80a8de7ae4f	25	scene_duration	2022-02-16	2022-02-16T20:36:41Z	2022-02-16T20:32:47Z	2022-02-16T20:36:41Z	ga_session_number	1	United States
23667c5e9a08e17d0e53c80a8de7ae4f	25	scene_duration	2022-02-16	2022-02-16T20:36:41Z	2022-02-16T20:32:47Z	2022-02-16T20:36:41Z	ga_session_number	1	United States
23667c5e9a08e17d0e53c80a8de7ae4f	25	scene_duration	2022-02-16	2022-02-16T20:36:41Z	2022-02-16T20:32:47Z	2022-02-16T20:36:41Z	ga_session_number	1	United States
23667c5e9a08e17d0e53c80a8de7ae4f	25	scene_duration	2022-02-16	2022-02-16T20:36:41Z	2022-02-16T20:32:47Z	2022-02-16T20:36:41Z	ga_session_number	1	United States
23667c5e9a08e17d0e53c80a8de7ae4f	25	scene_duration	2022-02-16	2022-02-16T20:36:41Z	2022-02-16T20:32:47Z	2022-02-16T20:36:41Z	ga_session_number	1	United States
23667c5e9a08e17d0e53c80a8de7ae4f	25	scene_duration	2022-02-16	2022-02-16T20:36:41Z	2022-02-16T20:32:47Z	2022-02-16T20:36:38Z	ga_session_number	1	United States
23667c5e9a08e17d0e53c80a8de7ae4f	25	scene_duration	2022-02-16	2022-02-16T20:36:41Z	2022-02-16T20:32:47Z	2022-02-16T20:36:41Z	ga_session_number	1	United States
23667c5e9a08e17d0e53c80a8de7ae4f	25	scene_duration	2022-02-16	2022-02-16T20:36:41Z	2022-02-16T20:32:47Z	2022-02-16T20:36:41Z	ga_session_number	1	United States
23667c5e9a08e17d0e53c80a8de7ae4f	25	scene_duration	2022-02-16	2022-02-16T20:36:41Z	2022-02-16T20:32:47Z	2022-02-16T20:36:41Z	ga_session_number	1	United States
23667c5e9a08e17d0e53c80a8de7ae4f	25	scene_duration	2022-02-16	2022-02-16T20:36:41Z	2022-02-16T20:32:47Z	2022-02-16T20:36:41Z	ga_session_number	1	United States
23667c5e9a08e17d0e53c80a8de7ae4f	25	scene_duration	2022-02-16	2022-02-16T20:36:41Z	2022-02-16T20:32:47Z	2022-02-16T20:36:41Z	ga_session_number	1	United States
23667c5e9a08e17d0e53c80a8de7ae4f	25	scene_duration	2022-02-16	2022-02-16T20:36:41Z	2022-02-16T20:32:47Z	2022-02-16T20:36:38Z	ga_session_number	1	United States
23667c5e9a08e17d0e53c80a8de7ae4f	25	scene_duration	2022-02-16	2022-02-16T20:36:41Z	2022-02-16T20:32:47Z	2022-02-16T20:36:41Z	ga_session_number	1	United States
23667c5e9a08e17d0e53c80a8de7ae4f	25	scene_duration	2022-02-16	2022-02-16T20:36:41Z	2022-02-16T20:32:47Z	2022-02-16T20:36:41Z	ga_session_number	1	United States
23667c5e9a08e17d0e53c80a8de7ae4f	25	scene_duration	2022-02-16	2022-02-16T20:36:41Z	2022-02-16T20:32:47Z	2022-02-16T20:36:41Z	ga_session_number	1	United States
23667c5e9a08e17d0e53c80a8de7ae4f	25	scene_duration	2022-02-16	2022-02-16T20:36:41Z	2022-02-16T20:32:47Z	2022-02-16T20:36:41Z	ga_session_number	1	United States
23667c5e9a08e17d0e53c80a8de7ae4f	25	scene_duration	2022-02-16	2022-02-16T20:36:41Z	2022-02-16T20:32:47Z	2022-02-16T20:36:41Z	ga_session_number	1	United States
23667c5e9a08e17d0e53c80a8de7ae4f	25	scene_duration	2022-02-16	2022-02-16T20:36:41Z	2022-02-16T20:32:47Z	2022-02-16T20:36:38Z	ga_session_number	1	United States
23667c5e9a08e17d0e53c80a8de7ae4f	25	scene_duration	2022-02-16	2022-02-16T20:36:41Z	2022-02-16T20:32:47Z	2022-02-16T20:36:41Z	ga_session_number	1	United States
23667c5e9a08e17d0e53c80a8de7ae4f	25	scene_duration	2022-02-16	2022-02-16T20:36:41Z	2022-02-16T20:32:47Z	2022-02-16T20:36:41Z	ga_session_number	1	United States
23667c5e9a08e17d0e53c80a8de7ae4f	25	scene_duration	2022-02-16	2022-02-16T20:36:41Z	2022-02-16T20:32:47Z	2022-02-16T20:36:41Z	ga_session_number	1	United States
23667c5e9a08e17d0e53c80a8de7ae4f	25	scene_duration	2022-02-16	2022-02-16T20:36:41Z	2022-02-16T20:32:47Z	2022-02-16T20:36:41Z	ga_session_number	1	United States
23667c5e9a08e17d0e53c80a8de7ae4f	25	scene_duration	2022-02-16	2022-02-16T20:36:41Z	2022-02-16T20:32:47Z	2022-02-16T20:36:41Z	ga_session_number	1	United States
23667c5e9a08e17d0e53c80a8de7ae4f	25	scene_duration	2022-02-16	2022-02-16T20:36:41Z	2022-02-16T20:32:47Z	2022-02-16T20:36:38Z	ga_session_number	1	United States
23667c5e9a08e17d0e53c80a8de7ae4f	25	scene_duration	2022-02-16	2022-02-16T20:36:41Z	2022-02-16T20:32:47Z	2022-02-16T20:36:41Z	ga_session_number	1	United States
23667c5e9a08e17d0e53c80a8de7ae4f	25	scene_duration	2022-02-16	2022-02-16T20:36:41Z	2022-02-16T20:32:47Z	2022-02-16T20:36:41Z	ga_session_number	1	United States
23667c5e9a08e17d0e53c80a8de7ae4f	25	scene_duration	2022-02-16	2022-02-16T20:36:41Z	2022-02-16T20:32:47Z	2022-02-16T20:36:41Z	ga_session_number	1	United States
23667c5e9a08e17d0e53c80a8de7ae4f	25	scene_duration	2022-02-16	2022-02-16T20:36:41Z	2022-02-16T20:32:47Z	2022-02-16T20:36:41Z	ga_session_number	1	United States
23667c5e9a08e17d0e53c80a8de7ae4f	25	scene_duration	2022-02-16	2022-02-16T20:36:41Z	2022-02-16T20:32:47Z	2022-02-16T20:36:41Z	ga_session_number	1	United States
23667c5e9a08e17d0e53c80a8de7ae4f	25	scene_duration	2022-02-16	2022-02-16T20:36:41Z	2022-02-16T20:32:47Z	2022-02-16T20:36:38Z	ga_session_number	1	United States
23667c5e9a08e17d0e53c80a8de7ae4f	25	scene_duration	2022-02-16	2022-02-16T20:36:41Z	2022-02-16T20:32:47Z	2022-02-16T20:36:41Z	ga_session_number	1	United States
23667c5e9a08e17d0e53c80a8de7ae4f	25	scene_duration	2022-02-16	2022-02-16T20:36:41Z	2022-02-16T20:32:47Z	2022-02-16T20:36:41Z	ga_session_number	1	United States
23667c5e9a08e17d0e53c80a8de7ae4f	25	scene_duration	2022-02-16	2022-02-16T20:36:41Z	2022-02-16T20:32:47Z	2022-02-16T20:36:41Z	ga_session_number	1	United States
23667c5e9a08e17d0e53c80a8de7ae4f	25	scene_duration	2022-02-16	2022-02-16T20:36:41Z	2022-02-16T20:32:47Z	2022-02-16T20:36:41Z	ga_session_number	1	United States
23667c5e9a08e17d0e53c80a8de7ae4f	25	scene_duration	2022-02-16	2022-02-16T20:36:41Z	2022-02-16T20:32:47Z	2022-02-16T20:36:41Z	ga_session_number	1	United States
23667c5e9a08e17d0e53c80a8de7ae4f	25	scene_duration	2022-02-16	2022-02-16T20:36:41Z	2022-02-16T20:32:47Z	2022-02-16T20:36:38Z	ga_session_number	1	United States
23667c5e9a08e17d0e53c80a8de7ae4f	25	scene_duration	2022-02-16	2022-02-16T20:36:41Z	2022-02-16T20:32:47Z	2022-02-16T20:36:41Z	ga_session_number	1	United States
23667c5e9a08e17d0e53c80a8de7ae4f	25	scene_duration	2022-02-16	2022-02-16T20:36:41Z	2022-02-16T20:32:47Z	2022-02-16T20:36:41Z	ga_session_number	1	United States
23667c5e9a08e17d0e53c80a8de7ae4f	25	scene_duration	2022-02-16	2022-02-16T20:36:41Z	2022-02-16T20:32:47Z	2022-02-16T20:36:41Z	ga_session_number	1	United States
23667c5e9a08e17d0e53c80a8de7ae4f	25	scene_duration	2022-02-16	2022-02-16T20:36:41Z	2022-02-16T20:32:47Z	2022-02-16T20:36:41Z	ga_session_number	1	United States
23667c5e9a08e17d0e53c80a8de7ae4f	25	scene_duration	2022-02-16	2022-02-16T20:36:41Z	2022-02-16T20:32:47Z	2022-02-16T20:36:41Z	ga_session_number	1	United States
23667c5e9a08e17d0e53c80a8de7ae4f	25	scene_duration	2022-02-16	2022-02-16T20:36:41Z	2022-02-16T20:32:47Z	2022-02-16T20:36:38Z	ga_session_number	1	United States
23667c5e9a08e17d0e53c80a8de7ae4f	25	scene_duration	2022-02-16	2022-02-16T20:36:41Z	2022-02-16T20:32:47Z	2022-02-16T20:36:41Z	ga_session_number	1	United States
23667c5e9a08e17d0e53c80a8de7ae4f	25	scene_duration	2022-02-16	2022-02-16T20:36:41Z	2022-02-16T20:32:47Z	2022-02-16T20:36:41Z	ga_session_number	1	United States
23667c5e9a08e17d0e53c80a8de7ae4f	25	scene_duration	2022-02-16	2022-02-16T20:36:41Z	2022-02-16T20:32:47Z	2022-02-16T20:36:41Z	ga_session_number	1	United States
23667c5e9a08e17d0e53c80a8de7ae4f	25	scene_duration	2022-02-16	2022-02-16T20:36:41Z	2022-02-16T20:32:47Z	2022-02-16T20:36:41Z	ga_session_number	1	United States
23667c5e9a08e17d0e53c80a8de7ae4f	25	scene_duration	2022-02-16	2022-02-16T20:36:41Z	2022-02-16T20:32:47Z	2022-02-16T20:36:41Z	ga_session_number	1	United States
23667c5e9a08e17d0e53c80a8de7ae4f	25	scene_duration	2022-02-16	2022-02-16T20:36:41Z	2022-02-16T20:32:47Z	2022-02-16T20:36:38Z	ga_session_number	1	United States
23667c5e9a08e17d0e53c80a8de7ae4f	25	scene_duration	2022-02-16	2022-02-16T20:36:41Z	2022-02-16T20:32:47Z	2022-02-16T20:36:41Z	ga_session_number	1	United States
23667c5e9a08e17d0e53c80a8de7ae4f	25	scene_duration	2022-02-16	2022-02-16T20:36:41Z	2022-02-16T20:32:47Z	2022-02-16T20:36:41Z	ga_session_number	1	United States
23667c5e9a08e17d0e53c80a8de7ae4f	25	scene_duration	2022-02-16	2022-02-16T20:36:41Z	2022-02-16T20:32:47Z	2022-02-16T20:36:41Z	ga_session_number	1	United States
23667c5e9a08e17d0e53c80a8de7ae4f	25	scene_duration	2022-02-16	2022-02-16T20:36:41Z	2022-02-16T20:32:47Z	2022-02-16T20:36:41Z	ga_session_number	1	United States
23667c5e9a08e17d0e53c80a8de7ae4f	25	scene_duration	2022-02-16	2022-02-16T20:36:41Z	2022-02-16T20:32:47Z	2022-02-16T20:36:41Z	ga_session_number	1	United States
23667c5e9a08e17d0e53c80a8de7ae4f	25	scene_duration	2022-02-16	2022-02-16T20:36:41Z	2022-02-16T20:32:47Z	2022-02-16T20:36:38Z	ga_session_number	1	United States
23667c5e9a08e17d0e53c80a8de7ae4f	25	scene_duration	2022-02-16	2022-02-16T20:36:41Z	2022-02-16T20:32:47Z	2022-02-16T20:36:41Z	ga_session_number	1	United States
23667c5e9a08e17d0e53c80a8de7ae4f	25	scene_duration	2022-02-16	2022-02-16T20:36:41Z	2022-02-16T20:32:47Z	2022-02-16T20:36:41Z	ga_session_number	1	United States
23667c5e9a08e17d0e53c80a8de7ae4f	25	scene_duration	2022-02-16	2022-02-16T20:36:41Z	2022-02-16T20:32:47Z	2022-02-16T20:36:41Z	ga_session_number	1	United States
23667c5e9a08e17d0e53c80a8de7ae4f	25	scene_duration	2022-02-16	2022-02-16T20:36:41Z	2022-02-16T20:32:47Z	2022-02-16T20:36:41Z	ga_session_number	1	United States
23667c5e9a08e17d0e53c80a8de7ae4f	25	scene_duration	2022-02-16	2022-02-16T20:36:41Z	2022-02-16T20:32:47Z	2022-02-16T20:36:41Z	ga_session_number	1	United States
23667c5e9a08e17d0e53c80a8de7ae4f	25	scene_duration	2022-02-16	2022-02-16T20:36:41Z	2022-02-16T20:32:47Z	2022-02-16T20:36:38Z	ga_session_number	1	United States
23667c5e9a08e17d0e53c80a8de7ae4f	25	scene_duration	2022-02-16	2022-02-16T20:36:41Z	2022-02-16T20:32:47Z	2022-02-16T20:36:41Z	ga_session_number	1	United States
23667c5e9a08e17d0e53c80a8de7ae4f	25	scene_duration	2022-02-16	2022-02-16T20:36:41Z	2022-02-16T20:32:47Z	2022-02-16T20:36:41Z	ga_session_number	1	United States
23667c5e9a08e17d0e53c80a8de7ae4f	25	scene_duration	2022-02-16	2022-02-16T20:36:41Z	2022-02-16T20:32:47Z	2022-02-16T20:36:41Z	ga_session_number	1	United States
23667c5e9a08e17d0e53c80a8de7ae4f	25	scene_duration	2022-02-16	2022-02-16T20:36:41Z	2022-02-16T20:32:47Z	2022-02-16T20:36:41Z	ga_session_number	1	United States
23667c5e9a08e17d0e53c80a8de7ae4f	25	scene_duration	2022-02-16	2022-02-16T20:36:41Z	2022-02-16T20:32:47Z	2022-02-16T20:36:41Z	ga_session_number	1	United States
23667c5e9a08e17d0e53c80a8de7ae4f	25	scene_duration	2022-02-16	2022-02-16T20:36:41Z	2022-02-16T20:32:47Z	2022-02-16T20:36:38Z	ga_session_number	1	United States
23667c5e9a08e17d0e53c80a8de7ae4f	25	scene_duration	2022-02-16	2022-02-16T20:36:41Z	2022-02-16T20:32:47Z	2022-02-16T20:36:41Z	ga_session_number	1	United States
23667c5e9a08e17d0e53c80a8de7ae4f	25	scene_duration	2022-02-16	2022-02-16T20:36:41Z	2022-02-16T20:32:47Z	2022-02-16T20:36:41Z	ga_session_number	1	United States
23667c5e9a08e17d0e53c80a8de7ae4f	25	scene_duration	2022-02-16	2022-02-16T20:36:41Z	2022-02-16T20:32:47Z	2022-02-16T20:36:41Z	ga_session_number	1	United States
23667c5e9a08e17d0e53c80a8de7ae4f	25	scene_duration	2022-02-16	2022-02-16T20:36:41Z	2022-02-16T20:32:47Z	2022-02-16T20:36:41Z	ga_session_number	1	United States
23667c5e9a08e17d0e53c80a8de7ae4f	25	scene_duration	2022-02-16	2022-02-16T20:36:41Z	2022-02-16T20:32:47Z	2022-02-16T20:36:41Z	ga_session_number	1	United States
23667c5e9a08e17d0e53c80a8de7ae4f	25	scene_duration	2022-02-16	2022-02-16T20:36:41Z	2022-02-16T20:32:47Z	2022-02-16T20:36:38Z	ga_session_number	1	United States
23667c5e9a08e17d0e53c80a8de7ae4f	25	scene_duration	2022-02-16	2022-02-16T20:36:41Z	2022-02-16T20:32:47Z	2022-02-16T20:36:41Z	ga_session_number	1	United States
23667c5e9a08e17d0e53c80a8de7ae4f	25	scene_duration	2022-02-16	2022-02-16T20:36:41Z	2022-02-16T20:32:47Z	2022-02-16T20:36:41Z	ga_session_number	1	United States
23667c5e9a08e17d0e53c80a8de7ae4f	25	scene_duration	2022-02-16	2022-02-16T20:36:41Z	2022-02-16T20:32:47Z	2022-02-16T20:36:41Z	ga_session_number	1	United States
23667c5e9a08e17d0e53c80a8de7ae4f	25	scene_duration	2022-02-16	2022-02-16T20:36:41Z	2022-02-16T20:32:47Z	2022-02-16T20:36:41Z	ga_session_number	1	United States
23667c5e9a08e17d0e53c80a8de7ae4f	25	scene_duration	2022-02-16	2022-02-16T20:36:41Z	2022-02-16T20:32:47Z	2022-02-16T20:36:41Z	ga_session_number	1	United States
23667c5e9a08e17d0e53c80a8de7ae4f	25	scene_duration	2022-02-16	2022-02-16T20:36:41Z	2022-02-16T20:32:47Z	2022-02-16T20:36:38Z	ga_session_number	1	United States
23667c5e9a08e17d0e53c80a8de7ae4f	25	scene_duration	2022-02-16	2022-02-16T20:36:41Z	2022-02-16T20:32:47Z	2022-02-16T20:36:41Z	ga_session_number	1	United States
23667c5e9a08e17d0e53c80a8de7ae4f	25	scene_duration	2022-02-16	2022-02-16T20:36:41Z	2022-02-16T20:32:47Z	2022-02-16T20:36:41Z	ga_session_number	1	United States
23667c5e9a08e17d0e53c80a8de7ae4f	25	scene_duration	2022-02-16	2022-02-16T20:36:41Z	2022-02-16T20:32:47Z	2022-02-16T20:36:41Z	ga_session_number	1	United States
23667c5e9a08e17d0e53c80a8de7ae4f	25	scene_duration	2022-02-16	2022-02-16T20:36:41Z	2022-02-16T20:32:47Z	2022-02-16T20:36:41Z	ga_session_number	1	United States
23667c5e9a08e17d0e53c80a8de7ae4f	25	scene_duration	2022-02-16	2022-02-16T20:36:41Z	2022-02-16T20:32:47Z	2022-02-16T20:36:41Z	ga_session_number	1	United States
23667c5e9a08e17d0e53c80a8de7ae4f	25	scene_duration	2022-02-16	2022-02-16T20:36:41Z	2022-02-16T20:32:47Z	2022-02-16T20:36:38Z	ga_session_number	1	United States
23667c5e9a08e17d0e53c80a8de7ae4f	25	scene_duration	2022-02-16	2022-02-16T20:36:41Z	2022-02-16T20:32:47Z	2022-02-16T20:36:41Z	ga_session_number	1	United States
23667c5e9a08e17d0e53c80a8de7ae4f	25	scene_duration	2022-02-16	2022-02-16T20:36:41Z	2022-02-16T20:32:47Z	2022-02-16T20:36:41Z	ga_session_number	1	United States
23667c5e9a08e17d0e53c80a8de7ae4f	25	scene_duration	2022-02-16	2022-02-16T20:36:41Z	2022-02-16T20:32:47Z	2022-02-16T20:36:41Z	ga_session_number	1	United States
23667c5e9a08e17d0e53c80a8de7ae4f	25	scene_duration	2022-02-16	2022-02-16T20:36:41Z	2022-02-16T20:32:47Z	2022-02-16T20:36:41Z	ga_session_number	1	United States
23667c5e9a08e17d0e53c80a8de7ae4f	25	scene_duration	2022-02-16	2022-02-16T20:36:41Z	2022-02-16T20:32:47Z	2022-02-16T20:36:41Z	ga_session_number	1	United States
23667c5e9a08e17d0e53c80a8de7ae4f	25	scene_duration	2022-02-16	2022-02-16T20:36:41Z	2022-02-16T20:32:47Z	2022-02-16T20:36:38Z	ga_session_number	1	United States
23667c5e9a08e17d0e53c80a8de7ae4f	25	scene_duration	2022-02-16	2022-02-16T20:36:41Z	2022-02-16T20:32:47Z	2022-02-16T20:36:41Z	ga_session_number	1	United States
23667c5e9a08e17d0e53c80a8de7ae4f	25	scene_duration	2022-02-16	2022-02-16T20:36:41Z	2022-02-16T20:32:47Z	2022-02-16T20:36:41Z	ga_session_number	1	United States
23667c5e9a08e17d0e53c80a8de7ae4f	25	scene_duration	2022-02-16	2022-02-16T20:36:41Z	2022-02-16T20:32:47Z	2022-02-16T20:36:41Z	ga_session_number	1	United States
23667c5e9a08e17d0e53c80a8de7ae4f	25	scene_duration	2022-02-16	2022-02-16T20:36:41Z	2022-02-16T20:32:47Z	2022-02-16T20:36:41Z	ga_session_number	1	United States
23667c5e9a08e17d0e53c80a8de7ae4f	25	scene_duration	2022-02-16	2022-02-16T20:36:41Z	2022-02-16T20:32:47Z	2022-02-16T20:36:41Z	ga_session_number	1	United States
23667c5e9a08e17d0e53c80a8de7ae4f	25	scene_duration	2022-02-16	2022-02-16T20:36:41Z	2022-02-16T20:32:47Z	2022-02-16T20:36:38Z	ga_session_number	1	United States
23667c5e9a08e17d0e53c80a8de7ae4f	25	scene_duration	2022-02-16	2022-02-16T20:36:41Z	2022-02-16T20:32:47Z	2022-02-16T20:36:41Z	ga_session_number	1	United States
23667c5e9a08e17d0e53c80a8de7ae4f	25	scene_duration	2022-02-16	2022-02-16T20:36:41Z	2022-02-16T20:32:47Z	2022-02-16T20:36:41Z	ga_session_number	1	United States
23667c5e9a08e17d0e53c80a8de7ae4f	25	scene_duration	2022-02-16	2022-02-16T20:36:41Z	2022-02-16T20:32:47Z	2022-02-16T20:36:41Z	ga_session_number	1	United States
23667c5e9a08e17d0e53c80a8de7ae4f	25	scene_duration	2022-02-16	2022-02-16T20:36:41Z	2022-02-16T20:32:47Z	2022-02-16T20:36:41Z	ga_session_number	1	United States
23667c5e9a08e17d0e53c80a8de7ae4f	25	scene_duration	2022-02-16	2022-02-16T20:36:41Z	2022-02-16T20:32:47Z	2022-02-16T20:36:41Z	ga_session_number	1	United States
23667c5e9a08e17d0e53c80a8de7ae4f	25	scene_duration	2022-02-16	2022-02-16T20:36:41Z	2022-02-16T20:32:47Z	2022-02-16T20:36:38Z	ga_session_number	1	United States
23667c5e9a08e17d0e53c80a8de7ae4f	25	scene_duration	2022-02-16	2022-02-16T20:36:41Z	2022-02-16T20:32:47Z	2022-02-16T20:36:41Z	ga_session_number	1	United States
23667c5e9a08e17d0e53c80a8de7ae4f	25	scene_duration	2022-02-16	2022-02-16T20:36:41Z	2022-02-16T20:32:47Z	2022-02-16T20:36:41Z	ga_session_number	1	United States
23667c5e9a08e17d0e53c80a8de7ae4f	25	scene_duration	2022-02-16	2022-02-16T20:36:41Z	2022-02-16T20:32:47Z	2022-02-16T20:36:41Z	ga_session_number	1	United States
23667c5e9a08e17d0e53c80a8de7ae4f	25	scene_duration	2022-02-16	2022-02-16T20:36:41Z	2022-02-16T20:32:47Z	2022-02-16T20:36:41Z	ga_session_number	1	United States
23667c5e9a08e17d0e53c80a8de7ae4f	25	scene_duration	2022-02-16	2022-02-16T20:36:41Z	2022-02-16T20:32:47Z	2022-02-16T20:36:41Z	ga_session_number	1	United States
23667c5e9a08e17d0e53c80a8de7ae4f	25	scene_duration	2022-02-16	2022-02-16T20:36:41Z	NA	2022-02-16T20:36:38Z	Encyclopedia	0.00172800000291318	United States
23667c5e9a08e17d0e53c80a8de7ae4f	25	scene_duration	2022-02-16	2022-02-16T20:36:41Z	NA	2022-02-16T20:36:41Z	Encyclopedia	0.00172800000291318	United States
23667c5e9a08e17d0e53c80a8de7ae4f	25	scene_duration	2022-02-16	2022-02-16T20:36:41Z	NA	2022-02-16T20:36:41Z	Encyclopedia	0.00172800000291318	United States
23667c5e9a08e17d0e53c80a8de7ae4f	25	scene_duration	2022-02-16	2022-02-16T20:36:41Z	NA	2022-02-16T20:36:41Z	Encyclopedia	0.00172800000291318	United States
23667c5e9a08e17d0e53c80a8de7ae4f	25	scene_duration	2022-02-16	2022-02-16T20:36:41Z	NA	2022-02-16T20:36:41Z	Encyclopedia	0.00172800000291318	United States
23667c5e9a08e17d0e53c80a8de7ae4f	25	scene_duration	2022-02-16	2022-02-16T20:36:41Z	NA	2022-02-16T20:36:41Z	Encyclopedia	0.00172800000291318	United States
23667c5e9a08e17d0e53c80a8de7ae4f	25	scene_duration	2022-02-16	2022-02-16T20:36:41Z	2022-02-16T20:32:47Z	2022-02-16T20:36:38Z	ga_session_number	1	United States
23667c5e9a08e17d0e53c80a8de7ae4f	25	scene_duration	2022-02-16	2022-02-16T20:36:41Z	2022-02-16T20:32:47Z	2022-02-16T20:36:41Z	ga_session_number	1	United States
23667c5e9a08e17d0e53c80a8de7ae4f	25	scene_duration	2022-02-16	2022-02-16T20:36:41Z	2022-02-16T20:32:47Z	2022-02-16T20:36:41Z	ga_session_number	1	United States
23667c5e9a08e17d0e53c80a8de7ae4f	25	scene_duration	2022-02-16	2022-02-16T20:36:41Z	2022-02-16T20:32:47Z	2022-02-16T20:36:41Z	ga_session_number	1	United States
23667c5e9a08e17d0e53c80a8de7ae4f	25	scene_duration	2022-02-16	2022-02-16T20:36:41Z	2022-02-16T20:32:47Z	2022-02-16T20:36:41Z	ga_session_number	1	United States
23667c5e9a08e17d0e53c80a8de7ae4f	25	scene_duration	2022-02-16	2022-02-16T20:36:41Z	2022-02-16T20:32:47Z	2022-02-16T20:36:41Z	ga_session_number	1	United States
23667c5e9a08e17d0e53c80a8de7ae4f	25	scene_duration	2022-02-16	2022-02-16T20:36:41Z	2022-02-16T20:32:47Z	2022-02-16T20:36:38Z	ga_session_number	1	United States
23667c5e9a08e17d0e53c80a8de7ae4f	25	scene_duration	2022-02-16	2022-02-16T20:36:41Z	2022-02-16T20:32:47Z	2022-02-16T20:36:41Z	ga_session_number	1	United States
23667c5e9a08e17d0e53c80a8de7ae4f	25	scene_duration	2022-02-16	2022-02-16T20:36:41Z	2022-02-16T20:32:47Z	2022-02-16T20:36:41Z	ga_session_number	1	United States
23667c5e9a08e17d0e53c80a8de7ae4f	25	scene_duration	2022-02-16	2022-02-16T20:36:41Z	2022-02-16T20:32:47Z	2022-02-16T20:36:41Z	ga_session_number	1	United States
23667c5e9a08e17d0e53c80a8de7ae4f	25	scene_duration	2022-02-16	2022-02-16T20:36:41Z	2022-02-16T20:32:47Z	2022-02-16T20:36:41Z	ga_session_number	1	United States
23667c5e9a08e17d0e53c80a8de7ae4f	25	scene_duration	2022-02-16	2022-02-16T20:36:41Z	2022-02-16T20:32:47Z	2022-02-16T20:36:41Z	ga_session_number	1	United States
23667c5e9a08e17d0e53c80a8de7ae4f	25	scene_duration	2022-02-16	2022-02-16T20:36:41Z	2022-02-16T20:32:47Z	2022-02-16T20:36:38Z	ga_session_number	1	United States
23667c5e9a08e17d0e53c80a8de7ae4f	25	scene_duration	2022-02-16	2022-02-16T20:36:41Z	2022-02-16T20:32:47Z	2022-02-16T20:36:41Z	ga_session_number	1	United States
23667c5e9a08e17d0e53c80a8de7ae4f	25	scene_duration	2022-02-16	2022-02-16T20:36:41Z	2022-02-16T20:32:47Z	2022-02-16T20:36:41Z	ga_session_number	1	United States
23667c5e9a08e17d0e53c80a8de7ae4f	25	scene_duration	2022-02-16	2022-02-16T20:36:41Z	2022-02-16T20:32:47Z	2022-02-16T20:36:41Z	ga_session_number	1	United States
23667c5e9a08e17d0e53c80a8de7ae4f	25	scene_duration	2022-02-16	2022-02-16T20:36:41Z	2022-02-16T20:32:47Z	2022-02-16T20:36:41Z	ga_session_number	1	United States
23667c5e9a08e17d0e53c80a8de7ae4f	25	scene_duration	2022-02-16	2022-02-16T20:36:41Z	2022-02-16T20:32:47Z	2022-02-16T20:36:41Z	ga_session_number	1	United States
23667c5e9a08e17d0e53c80a8de7ae4f	25	scene_duration	2022-02-16	2022-02-16T20:36:41Z	2022-02-16T20:32:47Z	2022-02-16T20:36:38Z	ga_session_number	1	United States
23667c5e9a08e17d0e53c80a8de7ae4f	25	scene_duration	2022-02-16	2022-02-16T20:36:41Z	2022-02-16T20:32:47Z	2022-02-16T20:36:41Z	ga_session_number	1	United States
23667c5e9a08e17d0e53c80a8de7ae4f	25	scene_duration	2022-02-16	2022-02-16T20:36:41Z	2022-02-16T20:32:47Z	2022-02-16T20:36:41Z	ga_session_number	1	United States
23667c5e9a08e17d0e53c80a8de7ae4f	25	scene_duration	2022-02-16	2022-02-16T20:36:41Z	2022-02-16T20:32:47Z	2022-02-16T20:36:41Z	ga_session_number	1	United States
23667c5e9a08e17d0e53c80a8de7ae4f	25	scene_duration	2022-02-16	2022-02-16T20:36:41Z	2022-02-16T20:32:47Z	2022-02-16T20:36:41Z	ga_session_number	1	United States
23667c5e9a08e17d0e53c80a8de7ae4f	25	scene_duration	2022-02-16	2022-02-16T20:36:41Z	2022-02-16T20:32:47Z	2022-02-16T20:36:41Z	ga_session_number	1	United States
23667c5e9a08e17d0e53c80a8de7ae4f	25	scene_duration	2022-02-16	2022-02-16T20:36:41Z	2022-02-16T20:32:47Z	2022-02-16T20:36:38Z	ga_session_number	1	United States
23667c5e9a08e17d0e53c80a8de7ae4f	25	scene_duration	2022-02-16	2022-02-16T20:36:41Z	2022-02-16T20:32:47Z	2022-02-16T20:36:41Z	ga_session_number	1	United States
23667c5e9a08e17d0e53c80a8de7ae4f	25	scene_duration	2022-02-16	2022-02-16T20:36:41Z	2022-02-16T20:32:47Z	2022-02-16T20:36:41Z	ga_session_number	1	United States
23667c5e9a08e17d0e53c80a8de7ae4f	25	scene_duration	2022-02-16	2022-02-16T20:36:41Z	2022-02-16T20:32:47Z	2022-02-16T20:36:41Z	ga_session_number	1	United States
23667c5e9a08e17d0e53c80a8de7ae4f	25	scene_duration	2022-02-16	2022-02-16T20:36:41Z	2022-02-16T20:32:47Z	2022-02-16T20:36:41Z	ga_session_number	1	United States
23667c5e9a08e17d0e53c80a8de7ae4f	25	scene_duration	2022-02-16	2022-02-16T20:36:41Z	2022-02-16T20:32:47Z	2022-02-16T20:36:41Z	ga_session_number	1	United States
23667c5e9a08e17d0e53c80a8de7ae4f	25	scene_duration	2022-02-16	2022-02-16T20:36:41Z	2022-02-16T20:32:47Z	2022-02-16T20:36:38Z	ga_session_number	1	United States
23667c5e9a08e17d0e53c80a8de7ae4f	25	scene_duration	2022-02-16	2022-02-16T20:36:41Z	2022-02-16T20:32:47Z	2022-02-16T20:36:41Z	ga_session_number	1	United States
23667c5e9a08e17d0e53c80a8de7ae4f	25	scene_duration	2022-02-16	2022-02-16T20:36:41Z	2022-02-16T20:32:47Z	2022-02-16T20:36:41Z	ga_session_number	1	United States
23667c5e9a08e17d0e53c80a8de7ae4f	25	scene_duration	2022-02-16	2022-02-16T20:36:41Z	2022-02-16T20:32:47Z	2022-02-16T20:36:41Z	ga_session_number	1	United States
23667c5e9a08e17d0e53c80a8de7ae4f	25	scene_duration	2022-02-16	2022-02-16T20:36:41Z	2022-02-16T20:32:47Z	2022-02-16T20:36:41Z	ga_session_number	1	United States
23667c5e9a08e17d0e53c80a8de7ae4f	25	scene_duration	2022-02-16	2022-02-16T20:36:41Z	2022-02-16T20:32:47Z	2022-02-16T20:36:41Z	ga_session_number	1	United States
23667c5e9a08e17d0e53c80a8de7ae4f	25	scene_duration	2022-02-16	2022-02-16T20:36:41Z	2022-02-16T20:32:47Z	2022-02-16T20:36:38Z	ga_session_number	1	United States
23667c5e9a08e17d0e53c80a8de7ae4f	25	scene_duration	2022-02-16	2022-02-16T20:36:41Z	2022-02-16T20:32:47Z	2022-02-16T20:36:41Z	ga_session_number	1	United States
23667c5e9a08e17d0e53c80a8de7ae4f	25	scene_duration	2022-02-16	2022-02-16T20:36:41Z	2022-02-16T20:32:47Z	2022-02-16T20:36:41Z	ga_session_number	1	United States
23667c5e9a08e17d0e53c80a8de7ae4f	25	scene_duration	2022-02-16	2022-02-16T20:36:41Z	2022-02-16T20:32:47Z	2022-02-16T20:36:41Z	ga_session_number	1	United States
23667c5e9a08e17d0e53c80a8de7ae4f	25	scene_duration	2022-02-16	2022-02-16T20:36:41Z	2022-02-16T20:32:47Z	2022-02-16T20:36:41Z	ga_session_number	1	United States
23667c5e9a08e17d0e53c80a8de7ae4f	25	scene_duration	2022-02-16	2022-02-16T20:36:41Z	2022-02-16T20:32:47Z	2022-02-16T20:36:41Z	ga_session_number	1	United States
23667c5e9a08e17d0e53c80a8de7ae4f	25	scene_duration	2022-02-16	2022-02-16T20:36:41Z	2022-02-16T20:32:47Z	2022-02-16T20:36:38Z	ga_session_number	1	United States
23667c5e9a08e17d0e53c80a8de7ae4f	25	scene_duration	2022-02-16	2022-02-16T20:36:41Z	2022-02-16T20:32:47Z	2022-02-16T20:36:41Z	ga_session_number	1	United States
23667c5e9a08e17d0e53c80a8de7ae4f	25	scene_duration	2022-02-16	2022-02-16T20:36:41Z	2022-02-16T20:32:47Z	2022-02-16T20:36:41Z	ga_session_number	1	United States
23667c5e9a08e17d0e53c80a8de7ae4f	25	scene_duration	2022-02-16	2022-02-16T20:36:41Z	2022-02-16T20:32:47Z	2022-02-16T20:36:41Z	ga_session_number	1	United States
23667c5e9a08e17d0e53c80a8de7ae4f	25	scene_duration	2022-02-16	2022-02-16T20:36:41Z	2022-02-16T20:32:47Z	2022-02-16T20:36:41Z	ga_session_number	1	United States
23667c5e9a08e17d0e53c80a8de7ae4f	25	scene_duration	2022-02-16	2022-02-16T20:36:41Z	2022-02-16T20:32:47Z	2022-02-16T20:36:41Z	ga_session_number	1	United States
23667c5e9a08e17d0e53c80a8de7ae4f	25	scene_duration	2022-02-16	2022-02-16T20:36:41Z	2022-02-16T20:32:47Z	2022-02-16T20:36:38Z	ga_session_number	1	United States
23667c5e9a08e17d0e53c80a8de7ae4f	25	scene_duration	2022-02-16	2022-02-16T20:36:41Z	2022-02-16T20:32:47Z	2022-02-16T20:36:41Z	ga_session_number	1	United States
23667c5e9a08e17d0e53c80a8de7ae4f	25	scene_duration	2022-02-16	2022-02-16T20:36:41Z	2022-02-16T20:32:47Z	2022-02-16T20:36:41Z	ga_session_number	1	United States
23667c5e9a08e17d0e53c80a8de7ae4f	25	scene_duration	2022-02-16	2022-02-16T20:36:41Z	2022-02-16T20:32:47Z	2022-02-16T20:36:41Z	ga_session_number	1	United States
23667c5e9a08e17d0e53c80a8de7ae4f	25	scene_duration	2022-02-16	2022-02-16T20:36:41Z	2022-02-16T20:32:47Z	2022-02-16T20:36:41Z	ga_session_number	1	United States
23667c5e9a08e17d0e53c80a8de7ae4f	25	scene_duration	2022-02-16	2022-02-16T20:36:41Z	2022-02-16T20:32:47Z	2022-02-16T20:36:41Z	ga_session_number	1	United States
23667c5e9a08e17d0e53c80a8de7ae4f	25	scene_duration	2022-02-16	2022-02-16T20:36:41Z	2022-02-16T20:32:47Z	2022-02-16T20:36:38Z	ga_session_number	1	United States
23667c5e9a08e17d0e53c80a8de7ae4f	25	scene_duration	2022-02-16	2022-02-16T20:36:41Z	2022-02-16T20:32:47Z	2022-02-16T20:36:41Z	ga_session_number	1	United States
23667c5e9a08e17d0e53c80a8de7ae4f	25	scene_duration	2022-02-16	2022-02-16T20:36:41Z	2022-02-16T20:32:47Z	2022-02-16T20:36:41Z	ga_session_number	1	United States
23667c5e9a08e17d0e53c80a8de7ae4f	25	scene_duration	2022-02-16	2022-02-16T20:36:41Z	2022-02-16T20:32:47Z	2022-02-16T20:36:41Z	ga_session_number	1	United States
23667c5e9a08e17d0e53c80a8de7ae4f	25	scene_duration	2022-02-16	2022-02-16T20:36:41Z	2022-02-16T20:32:47Z	2022-02-16T20:36:41Z	ga_session_number	1	United States
23667c5e9a08e17d0e53c80a8de7ae4f	25	scene_duration	2022-02-16	2022-02-16T20:36:41Z	2022-02-16T20:32:47Z	2022-02-16T20:36:41Z	ga_session_number	1	United States
23667c5e9a08e17d0e53c80a8de7ae4f	25	scene_duration	2022-02-16	2022-02-16T20:36:41Z	2022-02-16T20:32:47Z	2022-02-16T20:36:38Z	ga_session_number	1	United States
23667c5e9a08e17d0e53c80a8de7ae4f	25	scene_duration	2022-02-16	2022-02-16T20:36:41Z	2022-02-16T20:32:47Z	2022-02-16T20:36:41Z	ga_session_number	1	United States
23667c5e9a08e17d0e53c80a8de7ae4f	25	scene_duration	2022-02-16	2022-02-16T20:36:41Z	2022-02-16T20:32:47Z	2022-02-16T20:36:41Z	ga_session_number	1	United States
23667c5e9a08e17d0e53c80a8de7ae4f	25	scene_duration	2022-02-16	2022-02-16T20:36:41Z	2022-02-16T20:32:47Z	2022-02-16T20:36:41Z	ga_session_number	1	United States
23667c5e9a08e17d0e53c80a8de7ae4f	25	scene_duration	2022-02-16	2022-02-16T20:36:41Z	2022-02-16T20:32:47Z	2022-02-16T20:36:41Z	ga_session_number	1	United States
23667c5e9a08e17d0e53c80a8de7ae4f	25	scene_duration	2022-02-16	2022-02-16T20:36:41Z	2022-02-16T20:32:47Z	2022-02-16T20:36:41Z	ga_session_number	1	United States
23667c5e9a08e17d0e53c80a8de7ae4f	25	scene_duration	2022-02-16	2022-02-16T20:36:41Z	2022-02-16T20:32:47Z	2022-02-16T20:36:38Z	ga_session_number	1	United States
23667c5e9a08e17d0e53c80a8de7ae4f	25	scene_duration	2022-02-16	2022-02-16T20:36:41Z	2022-02-16T20:32:47Z	2022-02-16T20:36:41Z	ga_session_number	1	United States
23667c5e9a08e17d0e53c80a8de7ae4f	25	scene_duration	2022-02-16	2022-02-16T20:36:41Z	2022-02-16T20:32:47Z	2022-02-16T20:36:41Z	ga_session_number	1	United States
23667c5e9a08e17d0e53c80a8de7ae4f	25	scene_duration	2022-02-16	2022-02-16T20:36:41Z	2022-02-16T20:32:47Z	2022-02-16T20:36:41Z	ga_session_number	1	United States
23667c5e9a08e17d0e53c80a8de7ae4f	25	scene_duration	2022-02-16	2022-02-16T20:36:41Z	2022-02-16T20:32:47Z	2022-02-16T20:36:41Z	ga_session_number	1	United States
23667c5e9a08e17d0e53c80a8de7ae4f	25	scene_duration	2022-02-16	2022-02-16T20:36:41Z	2022-02-16T20:32:47Z	2022-02-16T20:36:41Z	ga_session_number	1	United States
23667c5e9a08e17d0e53c80a8de7ae4f	25	scene_duration	2022-02-16	2022-02-16T20:36:41Z	NA	2022-02-16T20:36:38Z	Encyclopedia	0.00152199994772673	United States
23667c5e9a08e17d0e53c80a8de7ae4f	25	scene_duration	2022-02-16	2022-02-16T20:36:41Z	NA	2022-02-16T20:36:41Z	Encyclopedia	0.00152199994772673	United States
23667c5e9a08e17d0e53c80a8de7ae4f	25	scene_duration	2022-02-16	2022-02-16T20:36:41Z	NA	2022-02-16T20:36:41Z	Encyclopedia	0.00152199994772673	United States
23667c5e9a08e17d0e53c80a8de7ae4f	25	scene_duration	2022-02-16	2022-02-16T20:36:41Z	NA	2022-02-16T20:36:41Z	Encyclopedia	0.00152199994772673	United States
23667c5e9a08e17d0e53c80a8de7ae4f	25	scene_duration	2022-02-16	2022-02-16T20:36:41Z	NA	2022-02-16T20:36:41Z	Encyclopedia	0.00152199994772673	United States
23667c5e9a08e17d0e53c80a8de7ae4f	25	scene_duration	2022-02-16	2022-02-16T20:36:41Z	NA	2022-02-16T20:36:41Z	Encyclopedia	0.00152199994772673	United States
23667c5e9a08e17d0e53c80a8de7ae4f	25	scene_duration	2022-02-16	2022-02-16T20:36:41Z	2022-02-16T20:32:47Z	2022-02-16T20:36:38Z	ga_session_number	1	United States
23667c5e9a08e17d0e53c80a8de7ae4f	25	scene_duration	2022-02-16	2022-02-16T20:36:41Z	2022-02-16T20:32:47Z	2022-02-16T20:36:41Z	ga_session_number	1	United States
23667c5e9a08e17d0e53c80a8de7ae4f	25	scene_duration	2022-02-16	2022-02-16T20:36:41Z	2022-02-16T20:32:47Z	2022-02-16T20:36:41Z	ga_session_number	1	United States
23667c5e9a08e17d0e53c80a8de7ae4f	25	scene_duration	2022-02-16	2022-02-16T20:36:41Z	2022-02-16T20:32:47Z	2022-02-16T20:36:41Z	ga_session_number	1	United States
23667c5e9a08e17d0e53c80a8de7ae4f	25	scene_duration	2022-02-16	2022-02-16T20:36:41Z	2022-02-16T20:32:47Z	2022-02-16T20:36:41Z	ga_session_number	1	United States
23667c5e9a08e17d0e53c80a8de7ae4f	25	scene_duration	2022-02-16	2022-02-16T20:36:41Z	2022-02-16T20:32:47Z	2022-02-16T20:36:41Z	ga_session_number	1	United States
23667c5e9a08e17d0e53c80a8de7ae4f	25	scene_duration	2022-02-16	2022-02-16T20:36:41Z	2022-02-16T20:32:47Z	2022-02-16T20:36:38Z	ga_session_number	1	United States
23667c5e9a08e17d0e53c80a8de7ae4f	25	scene_duration	2022-02-16	2022-02-16T20:36:41Z	2022-02-16T20:32:47Z	2022-02-16T20:36:41Z	ga_session_number	1	United States
23667c5e9a08e17d0e53c80a8de7ae4f	25	scene_duration	2022-02-16	2022-02-16T20:36:41Z	2022-02-16T20:32:47Z	2022-02-16T20:36:41Z	ga_session_number	1	United States
23667c5e9a08e17d0e53c80a8de7ae4f	25	scene_duration	2022-02-16	2022-02-16T20:36:41Z	2022-02-16T20:32:47Z	2022-02-16T20:36:41Z	ga_session_number	1	United States
23667c5e9a08e17d0e53c80a8de7ae4f	25	scene_duration	2022-02-16	2022-02-16T20:36:41Z	2022-02-16T20:32:47Z	2022-02-16T20:36:41Z	ga_session_number	1	United States
23667c5e9a08e17d0e53c80a8de7ae4f	25	scene_duration	2022-02-16	2022-02-16T20:36:41Z	2022-02-16T20:32:47Z	2022-02-16T20:36:41Z	ga_session_number	1	United States
23667c5e9a08e17d0e53c80a8de7ae4f	25	scene_duration	2022-02-16	2022-02-16T20:36:41Z	2022-02-16T20:32:47Z	2022-02-16T20:36:38Z	ga_session_number	1	United States
23667c5e9a08e17d0e53c80a8de7ae4f	25	scene_duration	2022-02-16	2022-02-16T20:36:41Z	2022-02-16T20:32:47Z	2022-02-16T20:36:41Z	ga_session_number	1	United States
23667c5e9a08e17d0e53c80a8de7ae4f	25	scene_duration	2022-02-16	2022-02-16T20:36:41Z	2022-02-16T20:32:47Z	2022-02-16T20:36:41Z	ga_session_number	1	United States
23667c5e9a08e17d0e53c80a8de7ae4f	25	scene_duration	2022-02-16	2022-02-16T20:36:41Z	2022-02-16T20:32:47Z	2022-02-16T20:36:41Z	ga_session_number	1	United States
23667c5e9a08e17d0e53c80a8de7ae4f	25	scene_duration	2022-02-16	2022-02-16T20:36:41Z	2022-02-16T20:32:47Z	2022-02-16T20:36:41Z	ga_session_number	1	United States
23667c5e9a08e17d0e53c80a8de7ae4f	25	scene_duration	2022-02-16	2022-02-16T20:36:41Z	2022-02-16T20:32:47Z	2022-02-16T20:36:41Z	ga_session_number	1	United States
23667c5e9a08e17d0e53c80a8de7ae4f	25	scene_duration	2022-02-16	2022-02-16T20:36:41Z	2022-02-16T20:32:47Z	2022-02-16T20:36:38Z	ga_session_number	1	United States
23667c5e9a08e17d0e53c80a8de7ae4f	25	scene_duration	2022-02-16	2022-02-16T20:36:41Z	2022-02-16T20:32:47Z	2022-02-16T20:36:41Z	ga_session_number	1	United States
23667c5e9a08e17d0e53c80a8de7ae4f	25	scene_duration	2022-02-16	2022-02-16T20:36:41Z	2022-02-16T20:32:47Z	2022-02-16T20:36:41Z	ga_session_number	1	United States
23667c5e9a08e17d0e53c80a8de7ae4f	25	scene_duration	2022-02-16	2022-02-16T20:36:41Z	2022-02-16T20:32:47Z	2022-02-16T20:36:41Z	ga_session_number	1	United States
23667c5e9a08e17d0e53c80a8de7ae4f	25	scene_duration	2022-02-16	2022-02-16T20:36:41Z	2022-02-16T20:32:47Z	2022-02-16T20:36:41Z	ga_session_number	1	United States
23667c5e9a08e17d0e53c80a8de7ae4f	25	scene_duration	2022-02-16	2022-02-16T20:36:41Z	2022-02-16T20:32:47Z	2022-02-16T20:36:41Z	ga_session_number	1	United States
23667c5e9a08e17d0e53c80a8de7ae4f	25	scene_duration	2022-02-16	2022-02-16T20:36:41Z	2022-02-16T20:32:47Z	2022-02-16T20:36:38Z	ga_session_number	1	United States
23667c5e9a08e17d0e53c80a8de7ae4f	25	scene_duration	2022-02-16	2022-02-16T20:36:41Z	2022-02-16T20:32:47Z	2022-02-16T20:36:41Z	ga_session_number	1	United States
23667c5e9a08e17d0e53c80a8de7ae4f	25	scene_duration	2022-02-16	2022-02-16T20:36:41Z	2022-02-16T20:32:47Z	2022-02-16T20:36:41Z	ga_session_number	1	United States
23667c5e9a08e17d0e53c80a8de7ae4f	25	scene_duration	2022-02-16	2022-02-16T20:36:41Z	2022-02-16T20:32:47Z	2022-02-16T20:36:41Z	ga_session_number	1	United States
23667c5e9a08e17d0e53c80a8de7ae4f	25	scene_duration	2022-02-16	2022-02-16T20:36:41Z	2022-02-16T20:32:47Z	2022-02-16T20:36:41Z	ga_session_number	1	United States
23667c5e9a08e17d0e53c80a8de7ae4f	25	scene_duration	2022-02-16	2022-02-16T20:36:41Z	2022-02-16T20:32:47Z	2022-02-16T20:36:41Z	ga_session_number	1	United States
23667c5e9a08e17d0e53c80a8de7ae4f	25	scene_duration	2022-02-16	2022-02-16T20:36:41Z	2022-02-16T20:32:47Z	2022-02-16T20:36:38Z	ga_session_number	1	United States
23667c5e9a08e17d0e53c80a8de7ae4f	25	scene_duration	2022-02-16	2022-02-16T20:36:41Z	2022-02-16T20:32:47Z	2022-02-16T20:36:41Z	ga_session_number	1	United States
23667c5e9a08e17d0e53c80a8de7ae4f	25	scene_duration	2022-02-16	2022-02-16T20:36:41Z	2022-02-16T20:32:47Z	2022-02-16T20:36:41Z	ga_session_number	1	United States
23667c5e9a08e17d0e53c80a8de7ae4f	25	scene_duration	2022-02-16	2022-02-16T20:36:41Z	2022-02-16T20:32:47Z	2022-02-16T20:36:41Z	ga_session_number	1	United States
23667c5e9a08e17d0e53c80a8de7ae4f	25	scene_duration	2022-02-16	2022-02-16T20:36:41Z	2022-02-16T20:32:47Z	2022-02-16T20:36:41Z	ga_session_number	1	United States
23667c5e9a08e17d0e53c80a8de7ae4f	25	scene_duration	2022-02-16	2022-02-16T20:36:41Z	2022-02-16T20:32:47Z	2022-02-16T20:36:41Z	ga_session_number	1	United States
23667c5e9a08e17d0e53c80a8de7ae4f	26	scene_duration	2022-02-16	2022-02-16T20:36:44Z	NA	2022-02-16T20:36:41Z	SearchPage	3.15178608894348	United States
23667c5e9a08e17d0e53c80a8de7ae4f	26	scene_duration	2022-02-16	2022-02-16T20:36:44Z	2022-02-16T20:32:47Z	2022-02-16T20:36:41Z	ga_session_number	1	United States
23667c5e9a08e17d0e53c80a8de7ae4f	27	app_remove	2022-02-16	2022-02-16T20:38:03Z	2022-02-16T20:32:47Z	NA	ga_session_number	1	NA
75d365ba8a0ae94955398c8005bb0b3a	2	session_start	2022-02-16	2022-02-16T20:32:34Z	2022-02-16T20:32:34Z	NA	ga_session_number	1	NA
75d365ba8a0ae94955398c8005bb0b3a	2	screen_view	2022-02-16	2022-02-16T20:32:34Z	2022-02-16T20:32:34Z	NA	ga_session_number	1	NA
75d365ba8a0ae94955398c8005bb0b3a	3	app_open	2022-02-16	2022-02-16T20:32:40Z	2022-02-16T20:32:34Z	NA	ga_session_number	1	NA
75d365ba8a0ae94955398c8005bb0b3a	4	scene_duration	2022-02-16	2022-02-16T20:32:57Z	2022-02-16T20:32:34Z	NA	ga_session_number	1	NA
75d365ba8a0ae94955398c8005bb0b3a	4	scene_duration	2022-02-16	2022-02-16T20:32:57Z	NA	NA	Start	2.77333211898804	NA
75d365ba8a0ae94955398c8005bb0b3a	5	app_remove	2022-02-16	2022-02-16T20:37:50Z	2022-02-16T20:32:34Z	NA	ga_session_number	1	NA
0b2f70cd6119a93001ebdeb6a2c48348	2	session_start	2022-02-16	2022-02-16T20:43:48Z	2022-02-16T20:43:48Z	NA	ga_session_number	1	NA
0b2f70cd6119a93001ebdeb6a2c48348	2	screen_view	2022-02-16	2022-02-16T20:43:53Z	2022-02-16T20:43:48Z	NA	ga_session_number	1	NA
0b2f70cd6119a93001ebdeb6a2c48348	3	app_open	2022-02-16	2022-02-16T20:44:48Z	2022-02-16T20:43:48Z	NA	ga_session_number	1	NA
0b2f70cd6119a93001ebdeb6a2c48348	4	app_remove	2022-02-16	2022-02-16T20:49:21Z	2022-02-16T20:43:48Z	NA	ga_session_number	1	NA
574fecad84c93f0fd9da6b21efe499e9	2	session_start	2022-02-16	2022-02-16T20:34:52Z	2022-02-16T20:34:52Z	NA	ga_session_number	1	NA
574fecad84c93f0fd9da6b21efe499e9	2	screen_view	2022-02-16	2022-02-16T20:34:53Z	2022-02-16T20:34:52Z	NA	ga_session_number	1	NA
574fecad84c93f0fd9da6b21efe499e9	3	app_open	2022-02-16	2022-02-16T20:35:21Z	2022-02-16T20:34:52Z	NA	ga_session_number	1	NA
574fecad84c93f0fd9da6b21efe499e9	4	scene_duration	2022-02-16	2022-02-16T20:36:28Z	NA	NA	Start	15.7476472854614	NA
574fecad84c93f0fd9da6b21efe499e9	4	scene_duration	2022-02-16	2022-02-16T20:36:28Z	2022-02-16T20:34:52Z	NA	ga_session_number	1	NA
574fecad84c93f0fd9da6b21efe499e9	5	app_remove	2022-02-16	2022-02-16T20:40:16Z	2022-02-16T20:34:52Z	NA	ga_session_number	1	NA
f293cb703119de9bea5a1f16803f413d	2	session_start	2022-02-16	2022-02-16T20:33:33Z	2022-02-16T20:33:33Z	NA	ga_session_number	1	NA
f293cb703119de9bea5a1f16803f413d	2	screen_view	2022-02-16	2022-02-16T20:33:33Z	2022-02-16T20:33:33Z	NA	ga_session_number	1	NA
f293cb703119de9bea5a1f16803f413d	3	performance_stats	2022-02-16	2022-02-16T20:33:38Z	2022-02-16T20:33:33Z	NA	ga_session_number	1	NA
f293cb703119de9bea5a1f16803f413d	3	counts_Start	2022-02-16	2022-02-16T20:33:38Z	NA	NA	Ticks	3	NA
f293cb703119de9bea5a1f16803f413d	3	counts_Start	2022-02-16	2022-02-16T20:33:38Z	2022-02-16T20:33:33Z	NA	ga_session_number	1	NA
f293cb703119de9bea5a1f16803f413d	3	counts_Start	2022-02-16	2022-02-16T20:33:38Z	NA	NA	PauseGame	1	NA
f293cb703119de9bea5a1f16803f413d	3	counts_Start	2022-02-16	2022-02-16T20:33:38Z	NA	NA	PageLost	1	NA
f293cb703119de9bea5a1f16803f413d	3	app_open	2022-02-16	2022-02-16T20:33:38Z	2022-02-16T20:33:33Z	NA	ga_session_number	1	NA
f293cb703119de9bea5a1f16803f413d	4	performance_stats	2022-02-16	2022-02-16T20:33:46Z	2022-02-16T20:33:33Z	2022-02-16T20:33:38Z	ga_session_number	1	United States
f293cb703119de9bea5a1f16803f413d	4	scene_duration	2022-02-16	2022-02-16T20:33:46Z	2022-02-16T20:33:33Z	2022-02-16T20:33:46Z	ga_session_number	1	United States
f293cb703119de9bea5a1f16803f413d	4	scene_duration	2022-02-16	2022-02-16T20:33:46Z	2022-02-16T20:33:33Z	2022-02-16T20:33:46Z	ga_session_number	1	United States
f293cb703119de9bea5a1f16803f413d	4	scene_duration	2022-02-16	2022-02-16T20:33:46Z	NA	2022-02-16T20:33:46Z	UITutorial	8.43537521362305	United States
f293cb703119de9bea5a1f16803f413d	4	counts_UITutorial	2022-02-16	2022-02-16T20:33:46Z	2022-02-16T20:33:33Z	NA	ga_session_number	1	NA
f293cb703119de9bea5a1f16803f413d	4	counts_UITutorial	2022-02-16	2022-02-16T20:33:46Z	NA	NA	Ticks	509	NA
f293cb703119de9bea5a1f16803f413d	4	scene_duration	2022-02-16	2022-02-16T20:33:46Z	2022-02-16T20:33:33Z	2022-02-16T20:33:46Z	ga_session_number	1	United States
f293cb703119de9bea5a1f16803f413d	4	scene_duration	2022-02-16	2022-02-16T20:33:46Z	2022-02-16T20:33:33Z	2022-02-16T20:33:46Z	ga_session_number	1	United States
f293cb703119de9bea5a1f16803f413d	4	scene_duration	2022-02-16	2022-02-16T20:33:46Z	NA	2022-02-16T20:33:46Z	SearchPage	6.1999999161344e-05	United States
f293cb703119de9bea5a1f16803f413d	5	scene_duration	2022-02-16	2022-02-16T20:33:49Z	2022-02-16T20:33:33Z	2022-02-16T20:33:46Z	ga_session_number	1	United States
f293cb703119de9bea5a1f16803f413d	5	scene_duration	2022-02-16	2022-02-16T20:33:49Z	NA	2022-02-16T20:33:46Z	Tutorial	2.58243894577026	United States
f293cb703119de9bea5a1f16803f413d	6	scene_duration	2022-02-16	2022-02-16T20:33:58Z	2022-02-16T20:33:33Z	2022-02-16T20:33:49Z	ga_session_number	1	United States
f293cb703119de9bea5a1f16803f413d	6	scene_duration	2022-02-16	2022-02-16T20:33:58Z	NA	2022-02-16T20:33:49Z	SearchPage	9.20421600341797	United States
f293cb703119de9bea5a1f16803f413d	7	scene_duration	2022-02-16	2022-02-16T20:34:01Z	2022-02-16T20:33:33Z	2022-02-16T20:33:58Z	ga_session_number	1	United States
f293cb703119de9bea5a1f16803f413d	7	scene_duration	2022-02-16	2022-02-16T20:34:01Z	NA	2022-02-16T20:33:58Z	Tutorial	2.65300107002258	United States
f293cb703119de9bea5a1f16803f413d	8	scene_duration	2022-02-16	2022-02-16T20:34:04Z	2022-02-16T20:33:33Z	2022-02-16T20:34:01Z	ga_session_number	1	United States
f293cb703119de9bea5a1f16803f413d	8	scene_duration	2022-02-16	2022-02-16T20:34:04Z	NA	2022-02-16T20:34:01Z	SearchPage	3.43153095245361	United States
f293cb703119de9bea5a1f16803f413d	9	scene_duration	2022-02-16	2022-02-16T20:34:07Z	2022-02-16T20:33:33Z	2022-02-16T20:34:04Z	ga_session_number	1	United States
f293cb703119de9bea5a1f16803f413d	9	scene_duration	2022-02-16	2022-02-16T20:34:07Z	NA	2022-02-16T20:34:04Z	Tutorial	2.70579791069031	United States
f293cb703119de9bea5a1f16803f413d	10	scene_duration	2022-02-16	2022-02-16T20:34:10Z	2022-02-16T20:33:33Z	2022-02-16T20:34:07Z	ga_session_number	1	United States
f293cb703119de9bea5a1f16803f413d	10	scene_duration	2022-02-16	2022-02-16T20:34:10Z	NA	2022-02-16T20:34:07Z	SearchPage	3.17274904251099	United States
f293cb703119de9bea5a1f16803f413d	11	scene_duration	2022-02-16	2022-02-16T20:36:20Z	2022-02-16T20:33:33Z	2022-02-16T20:34:10Z	ga_session_number	1	United States
f293cb703119de9bea5a1f16803f413d	11	scene_duration	2022-02-16	2022-02-16T20:36:20Z	NA	2022-02-16T20:34:10Z	Tutorial	129.769348144531	United States
f293cb703119de9bea5a1f16803f413d	12	scene_duration	2022-02-16	2022-02-16T20:36:29Z	2022-02-16T20:33:33Z	2022-02-16T20:36:20Z	ga_session_number	1	United States
f293cb703119de9bea5a1f16803f413d	12	scene_duration	2022-02-16	2022-02-16T20:36:29Z	NA	2022-02-16T20:36:20Z	SearchPage	8.94326972961426	United States
f293cb703119de9bea5a1f16803f413d	13	scene_duration	2022-02-16	2022-02-16T20:36:31Z	NA	2022-02-16T20:36:29Z	Tutorial	2.54047393798828	United States
f293cb703119de9bea5a1f16803f413d	13	scene_duration	2022-02-16	2022-02-16T20:36:31Z	2022-02-16T20:33:33Z	2022-02-16T20:36:29Z	ga_session_number	1	United States
f293cb703119de9bea5a1f16803f413d	14	scene_duration	2022-02-16	2022-02-16T20:36:35Z	2022-02-16T20:33:33Z	2022-02-16T20:36:31Z	ga_session_number	1	United States
f293cb703119de9bea5a1f16803f413d	14	scene_duration	2022-02-16	2022-02-16T20:36:35Z	NA	2022-02-16T20:36:31Z	SearchPage	3.29442310333252	United States
f293cb703119de9bea5a1f16803f413d	15	scene_duration	2022-02-16	2022-02-16T20:36:37Z	NA	2022-02-16T20:36:35Z	Tutorial	2.48130106925964	United States
f293cb703119de9bea5a1f16803f413d	15	scene_duration	2022-02-16	2022-02-16T20:36:37Z	2022-02-16T20:33:33Z	2022-02-16T20:36:35Z	ga_session_number	1	United States
f293cb703119de9bea5a1f16803f413d	16	scene_duration	2022-02-16	2022-02-16T20:36:40Z	2022-02-16T20:33:33Z	2022-02-16T20:36:37Z	ga_session_number	1	United States
f293cb703119de9bea5a1f16803f413d	16	scene_duration	2022-02-16	2022-02-16T20:36:40Z	NA	2022-02-16T20:36:37Z	SearchPage	3.20740795135498	United States
f293cb703119de9bea5a1f16803f413d	17	user_engagement	2022-02-16	2022-02-16T20:38:33Z	2022-02-16T20:33:33Z	NA	ga_session_number	1	NA
f293cb703119de9bea5a1f16803f413d	18	app_remove	2022-02-16	2022-02-16T20:38:48Z	2022-02-16T20:33:33Z	NA	ga_session_number	1	NA
c5687c1783705ce32ce6ae66938f63ac	2	session_start	2022-02-16	2022-02-16T20:32:53Z	2022-02-16T20:32:53Z	NA	ga_session_number	1	NA
c5687c1783705ce32ce6ae66938f63ac	2	screen_view	2022-02-16	2022-02-16T20:32:53Z	2022-02-16T20:32:53Z	NA	ga_session_number	1	NA
c5687c1783705ce32ce6ae66938f63ac	3	app_open	2022-02-16	2022-02-16T20:33:00Z	2022-02-16T20:32:53Z	NA	ga_session_number	1	NA
c5687c1783705ce32ce6ae66938f63ac	4	app_remove	2022-02-16	2022-02-16T20:38:16Z	2022-02-16T20:32:53Z	NA	ga_session_number	1	NA
070737ecad8e75eeac2358418f888177	2	session_start	2022-02-16	2022-02-16T20:28:59Z	2022-02-16T20:28:59Z	NA	ga_session_number	1	NA
070737ecad8e75eeac2358418f888177	2	screen_view	2022-02-16	2022-02-16T20:29:00Z	2022-02-16T20:28:59Z	NA	ga_session_number	1	NA
0b7c5fe2ba2fb9fa42f9b976e7cbbc6a	2	session_start	2022-02-16	2022-02-16T20:30:20Z	2022-02-16T20:30:20Z	NA	ga_session_number	1	NA
0b7c5fe2ba2fb9fa42f9b976e7cbbc6a	2	screen_view	2022-02-16	2022-02-16T20:30:21Z	2022-02-16T20:30:20Z	NA	ga_session_number	1	NA
b1377b7007f962bd3eef83145124e30c	2	session_start	2022-08-04	2022-08-04T14:29:15Z	2022-08-04T14:29:15Z	NA	ga_session_number	1	NA
b1377b7007f962bd3eef83145124e30c	2	screen_view	2022-08-04	2022-08-04T14:29:15Z	2022-08-04T14:29:15Z	NA	ga_session_number	1	NA
b1377b7007f962bd3eef83145124e30c	2	firebase_campaign	2022-08-04	2022-08-04T14:29:15Z	2022-08-04T14:29:15Z	NA	ga_session_number	1	NA
b1377b7007f962bd3eef83145124e30c	2	user_engagement	2022-08-04	2022-08-04T14:29:17Z	2022-08-04T14:29:15Z	NA	ga_session_number	1	NA
b1377b7007f962bd3eef83145124e30c	2	app_open	2022-08-04	2022-08-04T14:29:21Z	2022-08-04T14:29:15Z	NA	ga_session_number	1	NA
b1377b7007f962bd3eef83145124e30c	3	user_engagement	2022-08-04	2022-08-04T14:29:31Z	2022-08-04T14:29:15Z	2022-08-04T14:29:17Z	ga_session_number	1	France
b1377b7007f962bd3eef83145124e30c	3	screen_view	2022-08-04	2022-08-04T14:29:35Z	2022-08-04T14:29:15Z	2022-08-04T14:29:15Z	ga_session_number	1	France
b1377b7007f962bd3eef83145124e30c	3	user_engagement	2022-08-04	2022-08-04T14:29:37Z	2022-08-04T14:29:15Z	2022-08-04T14:29:31Z	ga_session_number	1	France
b1377b7007f962bd3eef83145124e30c	3	app_open	2022-08-04	2022-08-04T14:29:44Z	2022-08-04T14:29:15Z	2022-08-04T14:29:21Z	ga_session_number	1	France
b1377b7007f962bd3eef83145124e30c	3	user_engagement	2022-08-04	2022-08-04T14:29:48Z	2022-08-04T14:29:15Z	2022-08-04T14:29:37Z	ga_session_number	1	France
b1377b7007f962bd3eef83145124e30c	3	performance_stats	2022-08-04	2022-08-04T14:29:56Z	2022-08-04T14:29:15Z	NA	ga_session_number	1	NA
b1377b7007f962bd3eef83145124e30c	3	counts_Start	2022-08-04	2022-08-04T14:29:56Z	NA	NA	Ticks	343	NA
b1377b7007f962bd3eef83145124e30c	3	counts_Start	2022-08-04	2022-08-04T14:29:56Z	NA	NA	PageLost	1	NA
b1377b7007f962bd3eef83145124e30c	3	counts_Start	2022-08-04	2022-08-04T14:29:56Z	NA	NA	Click	2	NA
b1377b7007f962bd3eef83145124e30c	3	counts_Start	2022-08-04	2022-08-04T14:29:56Z	NA	NA	PauseGame	1	NA
b1377b7007f962bd3eef83145124e30c	3	counts_Start	2022-08-04	2022-08-04T14:29:56Z	2022-08-04T14:29:15Z	NA	ga_session_number	1	NA
b1377b7007f962bd3eef83145124e30c	3	performance_stats	2022-08-04	2022-08-04T14:30:38Z	2022-08-04T14:29:15Z	2022-08-04T14:29:56Z	ga_session_number	1	France
b1377b7007f962bd3eef83145124e30c	3	scene_duration	2022-08-04	2022-08-04T14:30:38Z	NA	2022-08-04T14:30:38Z	UITutorial	42.5027770996094	France
b1377b7007f962bd3eef83145124e30c	3	scene_duration	2022-08-04	2022-08-04T14:30:38Z	2022-08-04T14:29:15Z	2022-08-04T14:30:38Z	ga_session_number	1	France
b1377b7007f962bd3eef83145124e30c	3	scene_duration	2022-08-04	2022-08-04T14:30:38Z	2022-08-04T14:29:15Z	2022-08-04T14:30:38Z	ga_session_number	1	France
b1377b7007f962bd3eef83145124e30c	3	counts_UITutorial	2022-08-04	2022-08-04T14:30:38Z	2022-08-04T14:29:15Z	NA	ga_session_number	1	NA
b1377b7007f962bd3eef83145124e30c	3	counts_UITutorial	2022-08-04	2022-08-04T14:30:38Z	NA	NA	Ticks	2558	NA
b1377b7007f962bd3eef83145124e30c	3	scene_duration	2022-08-04	2022-08-04T14:30:38Z	2022-08-04T14:29:15Z	2022-08-04T14:30:38Z	ga_session_number	1	France
b1377b7007f962bd3eef83145124e30c	3	scene_duration	2022-08-04	2022-08-04T14:30:38Z	2022-08-04T14:29:15Z	2022-08-04T14:30:38Z	ga_session_number	1	France
b1377b7007f962bd3eef83145124e30c	3	scene_duration	2022-08-04	2022-08-04T14:30:38Z	NA	2022-08-04T14:30:38Z	SearchPage	0.00306600006297231	France
b1377b7007f962bd3eef83145124e30c	3	scene_duration	2022-08-04	2022-08-04T14:35:05Z	NA	2022-08-04T14:30:38Z	Tutorial	266.281829833984	France
b1377b7007f962bd3eef83145124e30c	3	scene_duration	2022-08-04	2022-08-04T14:35:05Z	2022-08-04T14:29:15Z	2022-08-04T14:30:38Z	ga_session_number	1	France
b1377b7007f962bd3eef83145124e30c	3	scene_duration	2022-08-04	2022-08-04T14:35:40Z	NA	2022-08-04T14:35:05Z	SearchPage	35.5169486999512	France
b1377b7007f962bd3eef83145124e30c	3	scene_duration	2022-08-04	2022-08-04T14:35:40Z	2022-08-04T14:29:15Z	2022-08-04T14:35:05Z	ga_session_number	1	France
b1377b7007f962bd3eef83145124e30c	3	scene_duration	2022-08-04	2022-08-04T14:36:20Z	2022-08-04T14:29:15Z	2022-08-04T14:35:40Z	ga_session_number	1	France
b1377b7007f962bd3eef83145124e30c	3	scene_duration	2022-08-04	2022-08-04T14:36:20Z	NA	2022-08-04T14:35:40Z	Tutorial	39.7246246337891	France
b1377b7007f962bd3eef83145124e30c	3	performance_stats	2022-08-04	2022-08-04T14:36:22Z	2022-08-04T14:29:15Z	2022-08-04T14:30:38Z	ga_session_number	1	France
b1377b7007f962bd3eef83145124e30c	3	scene_duration	2022-08-04	2022-08-04T14:36:22Z	2022-08-04T14:29:15Z	2022-08-04T14:36:20Z	ga_session_number	1	France
b1377b7007f962bd3eef83145124e30c	3	scene_duration	2022-08-04	2022-08-04T14:36:22Z	2022-08-04T14:29:15Z	2022-08-04T14:36:22Z	ga_session_number	1	France
b1377b7007f962bd3eef83145124e30c	3	scene_duration	2022-08-04	2022-08-04T14:36:22Z	2022-08-04T14:29:15Z	2022-08-04T14:36:20Z	ga_session_number	1	France
b1377b7007f962bd3eef83145124e30c	3	scene_duration	2022-08-04	2022-08-04T14:36:22Z	2022-08-04T14:29:15Z	2022-08-04T14:36:22Z	ga_session_number	1	France
b1377b7007f962bd3eef83145124e30c	3	scene_duration	2022-08-04	2022-08-04T14:36:22Z	NA	2022-08-04T14:36:20Z	SearchPage	2.22732305526733	France
b1377b7007f962bd3eef83145124e30c	3	scene_duration	2022-08-04	2022-08-04T14:36:22Z	NA	2022-08-04T14:36:22Z	SearchPage	2.22732305526733	France
b1377b7007f962bd3eef83145124e30c	3	counts_SearchPage	2022-08-04	2022-08-04T14:36:22Z	NA	NA	Ticks	20653	NA
b1377b7007f962bd3eef83145124e30c	3	counts_SearchPage	2022-08-04	2022-08-04T14:36:22Z	NA	NA	Drag	1	NA
b1377b7007f962bd3eef83145124e30c	3	counts_SearchPage	2022-08-04	2022-08-04T14:36:22Z	NA	NA	Click	9	NA
b1377b7007f962bd3eef83145124e30c	3	counts_SearchPage	2022-08-04	2022-08-04T14:36:22Z	NA	NA	PageFound	1	NA
b1377b7007f962bd3eef83145124e30c	3	counts_SearchPage	2022-08-04	2022-08-04T14:36:22Z	NA	NA	PauseGame	2	NA
b1377b7007f962bd3eef83145124e30c	3	counts_SearchPage	2022-08-04	2022-08-04T14:36:22Z	2022-08-04T14:29:15Z	NA	ga_session_number	1	NA
b1377b7007f962bd3eef83145124e30c	3	scene_duration	2022-08-04	2022-08-04T14:36:22Z	NA	2022-08-04T14:36:20Z	CreateOPN	1.10000000859145e-05	France
b1377b7007f962bd3eef83145124e30c	3	scene_duration	2022-08-04	2022-08-04T14:36:22Z	NA	2022-08-04T14:36:22Z	CreateOPN	1.10000000859145e-05	France
b1377b7007f962bd3eef83145124e30c	3	scene_duration	2022-08-04	2022-08-04T14:36:22Z	2022-08-04T14:29:15Z	2022-08-04T14:36:20Z	ga_session_number	1	France
b1377b7007f962bd3eef83145124e30c	3	scene_duration	2022-08-04	2022-08-04T14:36:22Z	2022-08-04T14:29:15Z	2022-08-04T14:36:22Z	ga_session_number	1	France
b1377b7007f962bd3eef83145124e30c	3	scene_duration	2022-08-04	2022-08-04T14:36:22Z	2022-08-04T14:29:15Z	2022-08-04T14:36:20Z	ga_session_number	1	France
b1377b7007f962bd3eef83145124e30c	3	scene_duration	2022-08-04	2022-08-04T14:36:22Z	2022-08-04T14:29:15Z	2022-08-04T14:36:22Z	ga_session_number	1	France
b1377b7007f962bd3eef83145124e30c	3	scene_duration	2022-08-04	2022-08-04T14:37:06Z	2022-08-04T14:29:15Z	2022-08-04T14:36:22Z	ga_session_number	1	France
b1377b7007f962bd3eef83145124e30c	3	scene_duration	2022-08-04	2022-08-04T14:37:06Z	NA	2022-08-04T14:36:22Z	Tutorial	43.7935371398926	France
b1377b7007f962bd3eef83145124e30c	3	performance_stats	2022-08-04	2022-08-04T14:37:26Z	2022-08-04T14:29:15Z	2022-08-04T14:36:22Z	ga_session_number	1	France
b1377b7007f962bd3eef83145124e30c	3	scene_duration	2022-08-04	2022-08-04T14:37:26Z	2022-08-04T14:29:15Z	2022-08-04T14:37:06Z	ga_session_number	1	France
b1377b7007f962bd3eef83145124e30c	3	scene_duration	2022-08-04	2022-08-04T14:37:26Z	2022-08-04T14:29:15Z	2022-08-04T14:37:26Z	ga_session_number	1	France
b1377b7007f962bd3eef83145124e30c	3	scene_duration	2022-08-04	2022-08-04T14:37:26Z	2022-08-04T14:29:15Z	2022-08-04T14:37:06Z	ga_session_number	1	France
b1377b7007f962bd3eef83145124e30c	3	scene_duration	2022-08-04	2022-08-04T14:37:26Z	2022-08-04T14:29:15Z	2022-08-04T14:37:26Z	ga_session_number	1	France
b1377b7007f962bd3eef83145124e30c	3	scene_duration	2022-08-04	2022-08-04T14:37:26Z	NA	2022-08-04T14:37:06Z	CreateOPN	20.1545810699463	France
b1377b7007f962bd3eef83145124e30c	3	scene_duration	2022-08-04	2022-08-04T14:37:26Z	NA	2022-08-04T14:37:26Z	CreateOPN	20.1545810699463	France
b1377b7007f962bd3eef83145124e30c	3	counts_CreateOPN	2022-08-04	2022-08-04T14:37:26Z	NA	NA	Bone	2	NA
b1377b7007f962bd3eef83145124e30c	3	counts_CreateOPN	2022-08-04	2022-08-04T14:37:26Z	2022-08-04T14:29:15Z	NA	ga_session_number	1	NA
b1377b7007f962bd3eef83145124e30c	3	counts_CreateOPN	2022-08-04	2022-08-04T14:37:26Z	NA	NA	Ticks	3758	NA
b1377b7007f962bd3eef83145124e30c	3	counts_CreateOPN	2022-08-04	2022-08-04T14:37:26Z	NA	NA	PauseGame	1	NA
b1377b7007f962bd3eef83145124e30c	3	counts_CreateOPN	2022-08-04	2022-08-04T14:37:26Z	NA	NA	Click	3	NA
b1377b7007f962bd3eef83145124e30c	3	counts_CreateOPN	2022-08-04	2022-08-04T14:37:26Z	NA	NA	Drag	146	NA
b1377b7007f962bd3eef83145124e30c	3	counts_CreateOPN	2022-08-04	2022-08-04T14:37:26Z	NA	NA	Fail	1	NA
b1377b7007f962bd3eef83145124e30c	3	counts_CreateOPN	2022-08-04	2022-08-04T14:37:26Z	NA	NA	Success	2	NA
b1377b7007f962bd3eef83145124e30c	3	scene_duration	2022-08-04	2022-08-04T14:37:26Z	2022-08-04T14:29:15Z	2022-08-04T14:37:06Z	ga_session_number	1	France
b1377b7007f962bd3eef83145124e30c	3	scene_duration	2022-08-04	2022-08-04T14:37:26Z	2022-08-04T14:29:15Z	2022-08-04T14:37:26Z	ga_session_number	1	France
b1377b7007f962bd3eef83145124e30c	3	scene_duration	2022-08-04	2022-08-04T14:37:26Z	2022-08-04T14:29:15Z	2022-08-04T14:37:06Z	ga_session_number	1	France
b1377b7007f962bd3eef83145124e30c	3	scene_duration	2022-08-04	2022-08-04T14:37:26Z	2022-08-04T14:29:15Z	2022-08-04T14:37:26Z	ga_session_number	1	France
b1377b7007f962bd3eef83145124e30c	3	scene_duration	2022-08-04	2022-08-04T14:37:26Z	NA	2022-08-04T14:37:06Z	AttractOCP	9.99999974737875e-06	France
b1377b7007f962bd3eef83145124e30c	3	scene_duration	2022-08-04	2022-08-04T14:37:26Z	NA	2022-08-04T14:37:26Z	AttractOCP	9.99999974737875e-06	France
b1377b7007f962bd3eef83145124e30c	3	scene_duration	2022-08-04	2022-08-04T14:38:48Z	NA	2022-08-04T14:37:26Z	Tutorial	82.1198043823242	France
b1377b7007f962bd3eef83145124e30c	3	scene_duration	2022-08-04	2022-08-04T14:38:48Z	2022-08-04T14:29:15Z	2022-08-04T14:37:26Z	ga_session_number	1	France
b1377b7007f962bd3eef83145124e30c	3	performance_stats	2022-08-04	2022-08-04T14:40:35Z	2022-08-04T14:29:15Z	2022-08-04T14:37:26Z	ga_session_number	1	France
b1377b7007f962bd3eef83145124e30c	3	scene_duration	2022-08-04	2022-08-04T14:40:35Z	2022-08-04T14:29:15Z	2022-08-04T14:38:48Z	ga_session_number	1	France
b1377b7007f962bd3eef83145124e30c	3	scene_duration	2022-08-04	2022-08-04T14:40:35Z	2022-08-04T14:29:15Z	2022-08-04T14:40:35Z	ga_session_number	1	France
b1377b7007f962bd3eef83145124e30c	3	scene_duration	2022-08-04	2022-08-04T14:40:35Z	2022-08-04T14:29:15Z	2022-08-04T14:38:48Z	ga_session_number	1	France
b1377b7007f962bd3eef83145124e30c	3	scene_duration	2022-08-04	2022-08-04T14:40:35Z	2022-08-04T14:29:15Z	2022-08-04T14:40:35Z	ga_session_number	1	France
b1377b7007f962bd3eef83145124e30c	3	scene_duration	2022-08-04	2022-08-04T14:40:35Z	NA	2022-08-04T14:38:48Z	AttractOCP	107.119827270508	France
b1377b7007f962bd3eef83145124e30c	3	scene_duration	2022-08-04	2022-08-04T14:40:35Z	NA	2022-08-04T14:40:35Z	AttractOCP	107.119827270508	France
b1377b7007f962bd3eef83145124e30c	3	counts_AttractOCP	2022-08-04	2022-08-04T14:40:35Z	NA	NA	PauseGame	1	NA
b1377b7007f962bd3eef83145124e30c	3	counts_AttractOCP	2022-08-04	2022-08-04T14:40:35Z	NA	NA	Click	49	NA
b1377b7007f962bd3eef83145124e30c	3	counts_AttractOCP	2022-08-04	2022-08-04T14:40:35Z	NA	NA	OCP	134	NA
b1377b7007f962bd3eef83145124e30c	3	counts_AttractOCP	2022-08-04	2022-08-04T14:40:35Z	2022-08-04T14:29:15Z	NA	ga_session_number	1	NA
b1377b7007f962bd3eef83145124e30c	3	counts_AttractOCP	2022-08-04	2022-08-04T14:40:35Z	NA	NA	Drag	385	NA
b1377b7007f962bd3eef83145124e30c	3	counts_AttractOCP	2022-08-04	2022-08-04T14:40:35Z	NA	NA	OPN	45	NA
b1377b7007f962bd3eef83145124e30c	3	counts_AttractOCP	2022-08-04	2022-08-04T14:40:35Z	NA	NA	Success	8	NA
b1377b7007f962bd3eef83145124e30c	3	counts_AttractOCP	2022-08-04	2022-08-04T14:40:35Z	NA	NA	Miss	28	NA
b1377b7007f962bd3eef83145124e30c	3	counts_AttractOCP	2022-08-04	2022-08-04T14:40:35Z	NA	NA	Ticks	8112	NA
b1377b7007f962bd3eef83145124e30c	3	scene_duration	2022-08-04	2022-08-04T14:40:35Z	NA	2022-08-04T14:38:48Z	Resorption	1.29999998534913e-05	France
b1377b7007f962bd3eef83145124e30c	3	scene_duration	2022-08-04	2022-08-04T14:40:35Z	NA	2022-08-04T14:40:35Z	Resorption	1.29999998534913e-05	France
b1377b7007f962bd3eef83145124e30c	3	scene_duration	2022-08-04	2022-08-04T14:40:35Z	2022-08-04T14:29:15Z	2022-08-04T14:38:48Z	ga_session_number	1	France
b1377b7007f962bd3eef83145124e30c	3	scene_duration	2022-08-04	2022-08-04T14:40:35Z	2022-08-04T14:29:15Z	2022-08-04T14:40:35Z	ga_session_number	1	France
b1377b7007f962bd3eef83145124e30c	3	scene_duration	2022-08-04	2022-08-04T14:40:35Z	2022-08-04T14:29:15Z	2022-08-04T14:38:48Z	ga_session_number	1	France
b1377b7007f962bd3eef83145124e30c	3	scene_duration	2022-08-04	2022-08-04T14:40:35Z	2022-08-04T14:29:15Z	2022-08-04T14:40:35Z	ga_session_number	1	France
b1377b7007f962bd3eef83145124e30c	3	scene_duration	2022-08-04	2022-08-04T14:44:21Z	2022-08-04T14:29:15Z	2022-08-04T14:40:35Z	ga_session_number	1	France
b1377b7007f962bd3eef83145124e30c	3	scene_duration	2022-08-04	2022-08-04T14:44:21Z	NA	2022-08-04T14:40:35Z	Tutorial	225.657897949219	France
b1377b7007f962bd3eef83145124e30c	3	performance_stats	2022-08-04	2022-08-04T14:51:28Z	2022-08-04T14:29:15Z	2022-08-04T14:40:35Z	ga_session_number	1	France
b1377b7007f962bd3eef83145124e30c	3	scene_duration	2022-08-04	2022-08-04T14:51:28Z	2022-08-04T14:29:15Z	2022-08-04T14:44:21Z	ga_session_number	1	France
b1377b7007f962bd3eef83145124e30c	3	scene_duration	2022-08-04	2022-08-04T14:51:28Z	2022-08-04T14:29:15Z	2022-08-04T14:51:28Z	ga_session_number	1	France
b1377b7007f962bd3eef83145124e30c	3	scene_duration	2022-08-04	2022-08-04T14:51:28Z	2022-08-04T14:29:15Z	2022-08-04T14:44:21Z	ga_session_number	1	France
b1377b7007f962bd3eef83145124e30c	3	scene_duration	2022-08-04	2022-08-04T14:51:28Z	2022-08-04T14:29:15Z	2022-08-04T14:51:28Z	ga_session_number	1	France
b1377b7007f962bd3eef83145124e30c	3	scene_duration	2022-08-04	2022-08-04T14:51:28Z	NA	2022-08-04T14:44:21Z	Resorption	427.279724121094	France
b1377b7007f962bd3eef83145124e30c	3	scene_duration	2022-08-04	2022-08-04T14:51:28Z	NA	2022-08-04T14:51:28Z	Resorption	427.279724121094	France
b1377b7007f962bd3eef83145124e30c	3	counts_Resorption	2022-08-04	2022-08-04T14:51:28Z	NA	NA	LacunaMiss	5491	NA
b1377b7007f962bd3eef83145124e30c	3	counts_Resorption	2022-08-04	2022-08-04T14:51:28Z	NA	NA	LacunaFail	159	NA
b1377b7007f962bd3eef83145124e30c	3	counts_Resorption	2022-08-04	2022-08-04T14:51:28Z	NA	NA	PageFound	2	NA
b1377b7007f962bd3eef83145124e30c	3	counts_Resorption	2022-08-04	2022-08-04T14:51:28Z	2022-08-04T14:29:15Z	NA	ga_session_number	1	NA
b1377b7007f962bd3eef83145124e30c	3	counts_Resorption	2022-08-04	2022-08-04T14:51:28Z	NA	NA	LacunaHit	5279	NA
b1377b7007f962bd3eef83145124e30c	3	counts_Resorption	2022-08-04	2022-08-04T14:51:28Z	NA	NA	PageLost	2	NA
b1377b7007f962bd3eef83145124e30c	3	counts_Resorption	2022-08-04	2022-08-04T14:51:28Z	NA	NA	PauseGame	1	NA
b1377b7007f962bd3eef83145124e30c	3	counts_Resorption	2022-08-04	2022-08-04T14:51:28Z	NA	NA	Click	950	NA
b1377b7007f962bd3eef83145124e30c	3	counts_Resorption	2022-08-04	2022-08-04T14:51:28Z	NA	NA	Ticks	21820	NA
b1377b7007f962bd3eef83145124e30c	3	counts_Resorption	2022-08-04	2022-08-04T14:51:28Z	NA	NA	Miss	655	NA
b1377b7007f962bd3eef83145124e30c	3	counts_Resorption	2022-08-04	2022-08-04T14:51:28Z	NA	NA	Success	3787	NA
b1377b7007f962bd3eef83145124e30c	3	counts_Resorption	2022-08-04	2022-08-04T14:51:28Z	NA	NA	NoBlow	8741	NA
b1377b7007f962bd3eef83145124e30c	3	counts_Resorption	2022-08-04	2022-08-04T14:51:28Z	NA	NA	Drag	1296	NA
b1377b7007f962bd3eef83145124e30c	3	scene_duration	2022-08-04	2022-08-04T14:51:28Z	2022-08-04T14:29:15Z	2022-08-04T14:44:21Z	ga_session_number	1	France
b1377b7007f962bd3eef83145124e30c	3	scene_duration	2022-08-04	2022-08-04T14:51:28Z	2022-08-04T14:29:15Z	2022-08-04T14:51:28Z	ga_session_number	1	France
b1377b7007f962bd3eef83145124e30c	3	scene_duration	2022-08-04	2022-08-04T14:51:28Z	2022-08-04T14:29:15Z	2022-08-04T14:44:21Z	ga_session_number	1	France
b1377b7007f962bd3eef83145124e30c	3	scene_duration	2022-08-04	2022-08-04T14:51:28Z	2022-08-04T14:29:15Z	2022-08-04T14:51:28Z	ga_session_number	1	France
b1377b7007f962bd3eef83145124e30c	3	scene_duration	2022-08-04	2022-08-04T14:51:28Z	NA	2022-08-04T14:44:21Z	AttractOBP	2.99999992421363e-05	France
b1377b7007f962bd3eef83145124e30c	3	scene_duration	2022-08-04	2022-08-04T14:51:28Z	NA	2022-08-04T14:51:28Z	AttractOBP	2.99999992421363e-05	France
b1377b7007f962bd3eef83145124e30c	3	scene_duration	2022-08-04	2022-08-04T14:52:09Z	NA	2022-08-04T14:51:28Z	Tutorial	40.8827018737793	France
b1377b7007f962bd3eef83145124e30c	3	scene_duration	2022-08-04	2022-08-04T14:52:09Z	2022-08-04T14:29:15Z	2022-08-04T14:51:28Z	ga_session_number	1	France
b1377b7007f962bd3eef83145124e30c	3	app_open	2022-08-04	2022-08-04T14:52:23Z	2022-08-04T14:29:15Z	2022-08-04T14:29:44Z	ga_session_number	1	France
b1377b7007f962bd3eef83145124e30c	3	app_open	2022-08-04	2022-08-04T14:52:25Z	2022-08-04T14:29:15Z	2022-08-04T14:52:23Z	ga_session_number	1	France
b1377b7007f962bd3eef83145124e30c	3	user_engagement	2022-08-04	2022-08-04T14:53:09Z	2022-08-04T14:29:15Z	2022-08-04T14:29:48Z	ga_session_number	1	France
79ce7d99a61ab5ebe4e3df92c2d7eda4	2	session_start	2022-08-04	2022-08-04T13:12:51Z	2022-08-04T13:12:51Z	NA	ga_session_number	1	NA
79ce7d99a61ab5ebe4e3df92c2d7eda4	2	screen_view	2022-08-04	2022-08-04T13:12:51Z	2022-08-04T13:12:51Z	NA	ga_session_number	1	NA
79ce7d99a61ab5ebe4e3df92c2d7eda4	2	firebase_campaign	2022-08-04	2022-08-04T13:12:51Z	2022-08-04T13:12:51Z	NA	ga_session_number	1	NA
79ce7d99a61ab5ebe4e3df92c2d7eda4	2	user_engagement	2022-08-04	2022-08-04T13:12:53Z	2022-08-04T13:12:51Z	NA	ga_session_number	1	NA
79ce7d99a61ab5ebe4e3df92c2d7eda4	3	app_open	2022-08-04	2022-08-04T13:13:02Z	2022-08-04T13:12:51Z	NA	ga_session_number	1	NA
79ce7d99a61ab5ebe4e3df92c2d7eda4	3	user_engagement	2022-08-04	2022-08-04T13:13:08Z	2022-08-04T13:12:51Z	2022-08-04T13:12:53Z	ga_session_number	1	Netherlands
79ce7d99a61ab5ebe4e3df92c2d7eda4	3	user_engagement	2022-08-04	2022-08-04T13:13:13Z	2022-08-04T13:12:51Z	2022-08-04T13:13:08Z	ga_session_number	1	Netherlands
79ce7d99a61ab5ebe4e3df92c2d7eda4	4	performance_stats	2022-08-04	2022-08-04T13:13:16Z	2022-08-04T13:12:51Z	NA	ga_session_number	1	NA
79ce7d99a61ab5ebe4e3df92c2d7eda4	4	counts_Start	2022-08-04	2022-08-04T13:13:16Z	NA	NA	Ticks	466	NA
79ce7d99a61ab5ebe4e3df92c2d7eda4	4	counts_Start	2022-08-04	2022-08-04T13:13:16Z	NA	NA	PageLost	1	NA
79ce7d99a61ab5ebe4e3df92c2d7eda4	4	counts_Start	2022-08-04	2022-08-04T13:13:16Z	2022-08-04T13:12:51Z	NA	ga_session_number	1	NA
79ce7d99a61ab5ebe4e3df92c2d7eda4	4	counts_Start	2022-08-04	2022-08-04T13:13:16Z	NA	NA	PauseGame	1	NA
79ce7d99a61ab5ebe4e3df92c2d7eda4	4	counts_Start	2022-08-04	2022-08-04T13:13:16Z	NA	NA	Click	3	NA
79ce7d99a61ab5ebe4e3df92c2d7eda4	4	counts_Start	2022-08-04	2022-08-04T13:13:16Z	NA	NA	Drag	2	NA
79ce7d99a61ab5ebe4e3df92c2d7eda4	4	performance_stats	2022-08-04	2022-08-04T13:13:28Z	2022-08-04T13:12:51Z	2022-08-04T13:13:16Z	ga_session_number	1	Netherlands
79ce7d99a61ab5ebe4e3df92c2d7eda4	4	scene_duration	2022-08-04	2022-08-04T13:13:28Z	2022-08-04T13:12:51Z	2022-08-04T13:13:28Z	ga_session_number	1	Netherlands
79ce7d99a61ab5ebe4e3df92c2d7eda4	4	scene_duration	2022-08-04	2022-08-04T13:13:28Z	2022-08-04T13:12:51Z	2022-08-04T13:13:28Z	ga_session_number	1	Netherlands
79ce7d99a61ab5ebe4e3df92c2d7eda4	4	scene_duration	2022-08-04	2022-08-04T13:13:28Z	NA	2022-08-04T13:13:28Z	UITutorial	11.6741752624512	Netherlands
79ce7d99a61ab5ebe4e3df92c2d7eda4	4	counts_UITutorial	2022-08-04	2022-08-04T13:13:28Z	NA	NA	Ticks	690	NA
79ce7d99a61ab5ebe4e3df92c2d7eda4	4	counts_UITutorial	2022-08-04	2022-08-04T13:13:28Z	2022-08-04T13:12:51Z	NA	ga_session_number	1	NA
79ce7d99a61ab5ebe4e3df92c2d7eda4	4	scene_duration	2022-08-04	2022-08-04T13:13:28Z	2022-08-04T13:12:51Z	2022-08-04T13:13:28Z	ga_session_number	1	Netherlands
79ce7d99a61ab5ebe4e3df92c2d7eda4	4	scene_duration	2022-08-04	2022-08-04T13:13:28Z	2022-08-04T13:12:51Z	2022-08-04T13:13:28Z	ga_session_number	1	Netherlands
79ce7d99a61ab5ebe4e3df92c2d7eda4	4	scene_duration	2022-08-04	2022-08-04T13:13:28Z	NA	2022-08-04T13:13:28Z	SearchPage	4.4000000343658e-05	Netherlands
79ce7d99a61ab5ebe4e3df92c2d7eda4	4	scene_duration	2022-08-04	2022-08-04T13:13:30Z	2022-08-04T13:12:51Z	2022-08-04T13:13:28Z	ga_session_number	1	Netherlands
79ce7d99a61ab5ebe4e3df92c2d7eda4	4	scene_duration	2022-08-04	2022-08-04T13:13:30Z	NA	2022-08-04T13:13:28Z	Tutorial	2.12583494186401	Netherlands
79ce7d99a61ab5ebe4e3df92c2d7eda4	4	scene_duration	2022-08-04	2022-08-04T13:13:33Z	2022-08-04T13:12:51Z	2022-08-04T13:13:30Z	ga_session_number	1	Netherlands
79ce7d99a61ab5ebe4e3df92c2d7eda4	4	scene_duration	2022-08-04	2022-08-04T13:13:33Z	NA	2022-08-04T13:13:30Z	SearchPage	2.70431995391846	Netherlands
79ce7d99a61ab5ebe4e3df92c2d7eda4	4	scene_duration	2022-08-04	2022-08-04T13:13:39Z	NA	2022-08-04T13:13:33Z	Encyclopedia	6.41882705688477	Netherlands
79ce7d99a61ab5ebe4e3df92c2d7eda4	4	scene_duration	2022-08-04	2022-08-04T13:13:39Z	NA	2022-08-04T13:13:39Z	Encyclopedia	6.41882705688477	Netherlands
79ce7d99a61ab5ebe4e3df92c2d7eda4	4	scene_duration	2022-08-04	2022-08-04T13:13:39Z	2022-08-04T13:12:51Z	2022-08-04T13:13:33Z	ga_session_number	1	Netherlands
79ce7d99a61ab5ebe4e3df92c2d7eda4	4	scene_duration	2022-08-04	2022-08-04T13:13:39Z	2022-08-04T13:12:51Z	2022-08-04T13:13:39Z	ga_session_number	1	Netherlands
79ce7d99a61ab5ebe4e3df92c2d7eda4	4	scene_duration	2022-08-04	2022-08-04T13:13:39Z	2022-08-04T13:12:51Z	2022-08-04T13:13:33Z	ga_session_number	1	Netherlands
79ce7d99a61ab5ebe4e3df92c2d7eda4	4	scene_duration	2022-08-04	2022-08-04T13:13:39Z	2022-08-04T13:12:51Z	2022-08-04T13:13:39Z	ga_session_number	1	Netherlands
79ce7d99a61ab5ebe4e3df92c2d7eda4	4	scene_duration	2022-08-04	2022-08-04T13:13:39Z	2022-08-04T13:12:51Z	2022-08-04T13:13:33Z	ga_session_number	1	Netherlands
79ce7d99a61ab5ebe4e3df92c2d7eda4	4	scene_duration	2022-08-04	2022-08-04T13:13:39Z	2022-08-04T13:12:51Z	2022-08-04T13:13:39Z	ga_session_number	1	Netherlands
79ce7d99a61ab5ebe4e3df92c2d7eda4	4	scene_duration	2022-08-04	2022-08-04T13:13:39Z	2022-08-04T13:12:51Z	2022-08-04T13:13:33Z	ga_session_number	1	Netherlands
79ce7d99a61ab5ebe4e3df92c2d7eda4	4	scene_duration	2022-08-04	2022-08-04T13:13:39Z	2022-08-04T13:12:51Z	2022-08-04T13:13:39Z	ga_session_number	1	Netherlands
79ce7d99a61ab5ebe4e3df92c2d7eda4	4	scene_duration	2022-08-04	2022-08-04T13:13:41Z	2022-08-04T13:12:51Z	2022-08-04T13:13:39Z	ga_session_number	1	Netherlands
79ce7d99a61ab5ebe4e3df92c2d7eda4	4	scene_duration	2022-08-04	2022-08-04T13:13:41Z	NA	2022-08-04T13:13:39Z	SearchPage	1.6256560087204	Netherlands
79ce7d99a61ab5ebe4e3df92c2d7eda4	4	scene_duration	2022-08-04	2022-08-04T13:13:43Z	2022-08-04T13:12:51Z	2022-08-04T13:13:41Z	ga_session_number	1	Netherlands
79ce7d99a61ab5ebe4e3df92c2d7eda4	4	scene_duration	2022-08-04	2022-08-04T13:13:43Z	NA	2022-08-04T13:13:41Z	Tutorial	1.75875997543335	Netherlands
79ce7d99a61ab5ebe4e3df92c2d7eda4	4	scene_duration	2022-08-04	2022-08-04T13:13:44Z	NA	2022-08-04T13:13:43Z	SearchPage	0.878870010375977	Netherlands
79ce7d99a61ab5ebe4e3df92c2d7eda4	4	scene_duration	2022-08-04	2022-08-04T13:13:44Z	2022-08-04T13:12:51Z	2022-08-04T13:13:43Z	ga_session_number	1	Netherlands
79ce7d99a61ab5ebe4e3df92c2d7eda4	4	scene_duration	2022-08-04	2022-08-04T13:13:45Z	NA	2022-08-04T13:13:44Z	Encyclopedia	0.992851972579956	Netherlands
79ce7d99a61ab5ebe4e3df92c2d7eda4	4	scene_duration	2022-08-04	2022-08-04T13:13:45Z	NA	2022-08-04T13:13:45Z	Encyclopedia	0.992851972579956	Netherlands
79ce7d99a61ab5ebe4e3df92c2d7eda4	4	scene_duration	2022-08-04	2022-08-04T13:13:45Z	2022-08-04T13:12:51Z	2022-08-04T13:13:44Z	ga_session_number	1	Netherlands
79ce7d99a61ab5ebe4e3df92c2d7eda4	4	scene_duration	2022-08-04	2022-08-04T13:13:45Z	2022-08-04T13:12:51Z	2022-08-04T13:13:45Z	ga_session_number	1	Netherlands
79ce7d99a61ab5ebe4e3df92c2d7eda4	4	scene_duration	2022-08-04	2022-08-04T13:13:45Z	2022-08-04T13:12:51Z	2022-08-04T13:13:44Z	ga_session_number	1	Netherlands
79ce7d99a61ab5ebe4e3df92c2d7eda4	4	scene_duration	2022-08-04	2022-08-04T13:13:45Z	2022-08-04T13:12:51Z	2022-08-04T13:13:45Z	ga_session_number	1	Netherlands
79ce7d99a61ab5ebe4e3df92c2d7eda4	4	scene_duration	2022-08-04	2022-08-04T13:13:45Z	2022-08-04T13:12:51Z	2022-08-04T13:13:44Z	ga_session_number	1	Netherlands
79ce7d99a61ab5ebe4e3df92c2d7eda4	4	scene_duration	2022-08-04	2022-08-04T13:13:45Z	2022-08-04T13:12:51Z	2022-08-04T13:13:45Z	ga_session_number	1	Netherlands
79ce7d99a61ab5ebe4e3df92c2d7eda4	4	scene_duration	2022-08-04	2022-08-04T13:13:45Z	2022-08-04T13:12:51Z	2022-08-04T13:13:44Z	ga_session_number	1	Netherlands
79ce7d99a61ab5ebe4e3df92c2d7eda4	4	scene_duration	2022-08-04	2022-08-04T13:13:45Z	2022-08-04T13:12:51Z	2022-08-04T13:13:45Z	ga_session_number	1	Netherlands
79ce7d99a61ab5ebe4e3df92c2d7eda4	4	user_engagement	2022-08-04	2022-08-04T13:13:52Z	2022-08-04T13:12:51Z	2022-08-04T13:13:13Z	ga_session_number	1	Netherlands
79ce7d99a61ab5ebe4e3df92c2d7eda4	4	user_engagement	2022-08-04	2022-08-04T13:14:11Z	2022-08-04T13:12:51Z	2022-08-04T13:13:52Z	ga_session_number	1	Netherlands
79ce7d99a61ab5ebe4e3df92c2d7eda4	4	user_engagement	2022-08-04	2022-08-04T13:14:21Z	2022-08-04T13:12:51Z	2022-08-04T13:14:11Z	ga_session_number	1	Netherlands
79ce7d99a61ab5ebe4e3df92c2d7eda4	4	app_remove	2022-08-04	2022-08-04T13:14:48Z	2022-08-04T13:12:51Z	NA	ga_session_number	1	NA
713a02c3dec529965d6039d778927f21	2	session_start	2022-08-04	2022-08-04T10:36:20Z	2022-08-04T10:36:20Z	NA	ga_session_number	1	NA
713a02c3dec529965d6039d778927f21	2	screen_view	2022-08-04	2022-08-04T10:36:20Z	2022-08-04T10:36:20Z	NA	ga_session_number	1	NA
713a02c3dec529965d6039d778927f21	2	firebase_campaign	2022-08-04	2022-08-04T10:36:20Z	2022-08-04T10:36:20Z	NA	ga_session_number	1	NA
713a02c3dec529965d6039d778927f21	2	user_engagement	2022-08-04	2022-08-04T10:36:23Z	2022-08-04T10:36:20Z	NA	ga_session_number	1	NA
713a02c3dec529965d6039d778927f21	3	app_open	2022-08-04	2022-08-04T10:36:32Z	2022-08-04T10:36:20Z	NA	ga_session_number	1	NA
713a02c3dec529965d6039d778927f21	3	user_engagement	2022-08-04	2022-08-04T10:36:38Z	2022-08-04T10:36:20Z	2022-08-04T10:36:23Z	ga_session_number	1	Switzerland
713a02c3dec529965d6039d778927f21	3	performance_stats	2022-08-04	2022-08-04T10:36:43Z	2022-08-04T10:36:20Z	NA	ga_session_number	1	NA
713a02c3dec529965d6039d778927f21	3	counts_Start	2022-08-04	2022-08-04T10:36:43Z	NA	NA	Ticks	420	NA
713a02c3dec529965d6039d778927f21	3	counts_Start	2022-08-04	2022-08-04T10:36:43Z	NA	NA	PauseGame	1	NA
713a02c3dec529965d6039d778927f21	3	counts_Start	2022-08-04	2022-08-04T10:36:43Z	NA	NA	PageLost	2	NA
713a02c3dec529965d6039d778927f21	3	counts_Start	2022-08-04	2022-08-04T10:36:43Z	2022-08-04T10:36:20Z	NA	ga_session_number	1	NA
713a02c3dec529965d6039d778927f21	3	counts_Start	2022-08-04	2022-08-04T10:36:43Z	NA	NA	PageFound	1	NA
713a02c3dec529965d6039d778927f21	3	counts_Start	2022-08-04	2022-08-04T10:36:43Z	NA	NA	Click	2	NA
713a02c3dec529965d6039d778927f21	3	counts_Start	2022-08-04	2022-08-04T10:36:43Z	NA	NA	Drag	4	NA
713a02c3dec529965d6039d778927f21	3	performance_stats	2022-08-04	2022-08-04T10:37:07Z	2022-08-04T10:36:20Z	2022-08-04T10:36:43Z	ga_session_number	1	Switzerland
713a02c3dec529965d6039d778927f21	3	scene_duration	2022-08-04	2022-08-04T10:37:07Z	2022-08-04T10:36:20Z	2022-08-04T10:37:07Z	ga_session_number	1	Switzerland
713a02c3dec529965d6039d778927f21	3	scene_duration	2022-08-04	2022-08-04T10:37:07Z	2022-08-04T10:36:20Z	2022-08-04T10:37:07Z	ga_session_number	1	Switzerland
713a02c3dec529965d6039d778927f21	3	scene_duration	2022-08-04	2022-08-04T10:37:07Z	NA	2022-08-04T10:37:07Z	UITutorial	24.0341892242432	Switzerland
713a02c3dec529965d6039d778927f21	3	counts_UITutorial	2022-08-04	2022-08-04T10:37:07Z	NA	NA	Drag	15	NA
713a02c3dec529965d6039d778927f21	3	counts_UITutorial	2022-08-04	2022-08-04T10:37:07Z	NA	NA	Ticks	1429	NA
713a02c3dec529965d6039d778927f21	3	counts_UITutorial	2022-08-04	2022-08-04T10:37:07Z	NA	NA	PageFound	1	NA
713a02c3dec529965d6039d778927f21	3	counts_UITutorial	2022-08-04	2022-08-04T10:37:07Z	2022-08-04T10:36:20Z	NA	ga_session_number	1	NA
713a02c3dec529965d6039d778927f21	3	counts_UITutorial	2022-08-04	2022-08-04T10:37:07Z	NA	NA	Click	2	NA
713a02c3dec529965d6039d778927f21	3	scene_duration	2022-08-04	2022-08-04T10:37:07Z	NA	2022-08-04T10:37:07Z	CreateOPN	0.00167899997904897	Switzerland
713a02c3dec529965d6039d778927f21	3	scene_duration	2022-08-04	2022-08-04T10:37:07Z	2022-08-04T10:36:20Z	2022-08-04T10:37:07Z	ga_session_number	1	Switzerland
713a02c3dec529965d6039d778927f21	3	scene_duration	2022-08-04	2022-08-04T10:37:07Z	2022-08-04T10:36:20Z	2022-08-04T10:37:07Z	ga_session_number	1	Switzerland
713a02c3dec529965d6039d778927f21	3	scene_duration	2022-08-04	2022-08-04T10:37:13Z	NA	2022-08-04T10:37:07Z	Tutorial	6.25592279434204	Switzerland
713a02c3dec529965d6039d778927f21	3	scene_duration	2022-08-04	2022-08-04T10:37:13Z	2022-08-04T10:36:20Z	2022-08-04T10:37:07Z	ga_session_number	1	Switzerland
713a02c3dec529965d6039d778927f21	3	performance_stats	2022-08-04	2022-08-04T10:37:21Z	2022-08-04T10:36:20Z	2022-08-04T10:37:07Z	ga_session_number	1	Switzerland
713a02c3dec529965d6039d778927f21	3	scene_duration	2022-08-04	2022-08-04T10:37:21Z	NA	2022-08-04T10:37:13Z	CreateOPN	7.84487390518188	Switzerland
713a02c3dec529965d6039d778927f21	3	scene_duration	2022-08-04	2022-08-04T10:37:21Z	NA	2022-08-04T10:37:21Z	CreateOPN	7.84487390518188	Switzerland
713a02c3dec529965d6039d778927f21	3	scene_duration	2022-08-04	2022-08-04T10:37:21Z	2022-08-04T10:36:20Z	2022-08-04T10:37:13Z	ga_session_number	1	Switzerland
713a02c3dec529965d6039d778927f21	3	scene_duration	2022-08-04	2022-08-04T10:37:21Z	2022-08-04T10:36:20Z	2022-08-04T10:37:21Z	ga_session_number	1	Switzerland
713a02c3dec529965d6039d778927f21	3	scene_duration	2022-08-04	2022-08-04T10:37:21Z	2022-08-04T10:36:20Z	2022-08-04T10:37:13Z	ga_session_number	1	Switzerland
713a02c3dec529965d6039d778927f21	3	scene_duration	2022-08-04	2022-08-04T10:37:21Z	2022-08-04T10:36:20Z	2022-08-04T10:37:21Z	ga_session_number	1	Switzerland
713a02c3dec529965d6039d778927f21	3	counts_CreateOPN	2022-08-04	2022-08-04T10:37:21Z	2022-08-04T10:36:20Z	NA	ga_session_number	1	NA
713a02c3dec529965d6039d778927f21	3	counts_CreateOPN	2022-08-04	2022-08-04T10:37:21Z	NA	NA	Drag	115	NA
713a02c3dec529965d6039d778927f21	3	counts_CreateOPN	2022-08-04	2022-08-04T10:37:21Z	NA	NA	Click	2	NA
713a02c3dec529965d6039d778927f21	3	counts_CreateOPN	2022-08-04	2022-08-04T10:37:21Z	NA	NA	Ticks	799	NA
713a02c3dec529965d6039d778927f21	3	counts_CreateOPN	2022-08-04	2022-08-04T10:37:21Z	NA	NA	Success	2	NA
713a02c3dec529965d6039d778927f21	3	counts_CreateOPN	2022-08-04	2022-08-04T10:37:21Z	NA	NA	PauseGame	1	NA
713a02c3dec529965d6039d778927f21	3	counts_CreateOPN	2022-08-04	2022-08-04T10:37:21Z	NA	NA	Bone	2	NA
713a02c3dec529965d6039d778927f21	3	scene_duration	2022-08-04	2022-08-04T10:37:21Z	2022-08-04T10:36:20Z	2022-08-04T10:37:13Z	ga_session_number	1	Switzerland
713a02c3dec529965d6039d778927f21	3	scene_duration	2022-08-04	2022-08-04T10:37:21Z	2022-08-04T10:36:20Z	2022-08-04T10:37:21Z	ga_session_number	1	Switzerland
713a02c3dec529965d6039d778927f21	3	scene_duration	2022-08-04	2022-08-04T10:37:21Z	2022-08-04T10:36:20Z	2022-08-04T10:37:13Z	ga_session_number	1	Switzerland
713a02c3dec529965d6039d778927f21	3	scene_duration	2022-08-04	2022-08-04T10:37:21Z	2022-08-04T10:36:20Z	2022-08-04T10:37:21Z	ga_session_number	1	Switzerland
713a02c3dec529965d6039d778927f21	3	scene_duration	2022-08-04	2022-08-04T10:37:21Z	NA	2022-08-04T10:37:13Z	AttractOCP	1.40000001920271e-05	Switzerland
713a02c3dec529965d6039d778927f21	3	scene_duration	2022-08-04	2022-08-04T10:37:21Z	NA	2022-08-04T10:37:21Z	AttractOCP	1.40000001920271e-05	Switzerland
713a02c3dec529965d6039d778927f21	3	scene_duration	2022-08-04	2022-08-04T10:37:23Z	NA	2022-08-04T10:37:21Z	Tutorial	2.12610411643982	Switzerland
713a02c3dec529965d6039d778927f21	3	scene_duration	2022-08-04	2022-08-04T10:37:23Z	2022-08-04T10:36:20Z	2022-08-04T10:37:21Z	ga_session_number	1	Switzerland
713a02c3dec529965d6039d778927f21	3	user_engagement	2022-08-04	2022-08-04T10:37:25Z	2022-08-04T10:36:20Z	2022-08-04T10:36:38Z	ga_session_number	1	Switzerland
a6e30117a2db30b1638ba18d8154a5da	2	session_start	2022-08-04	2022-08-04T12:09:39Z	2022-08-04T12:09:39Z	NA	ga_session_number	1	NA
a6e30117a2db30b1638ba18d8154a5da	2	screen_view	2022-08-04	2022-08-04T12:09:39Z	2022-08-04T12:09:39Z	NA	ga_session_number	1	NA
a6e30117a2db30b1638ba18d8154a5da	2	firebase_campaign	2022-08-04	2022-08-04T12:09:39Z	2022-08-04T12:09:39Z	NA	ga_session_number	1	NA
a6e30117a2db30b1638ba18d8154a5da	3	app_clear_data	2022-08-04	2022-08-04T12:09:50Z	2022-08-04T12:09:39Z	NA	ga_session_number	1	NA
a6e30117a2db30b1638ba18d8154a5da	4	session_start	2022-08-04	2022-08-04T12:09:51Z	2022-08-04T12:09:51Z	2022-08-04T12:09:39Z	ga_session_number	2	Switzerland
a6e30117a2db30b1638ba18d8154a5da	4	screen_view	2022-08-04	2022-08-04T12:09:51Z	2022-08-04T12:09:51Z	2022-08-04T12:09:39Z	ga_session_number	2	Switzerland
a6e30117a2db30b1638ba18d8154a5da	4	user_engagement	2022-08-04	2022-08-04T12:09:53Z	2022-08-04T12:09:51Z	NA	ga_session_number	2	NA
a6e30117a2db30b1638ba18d8154a5da	4	app_open	2022-08-04	2022-08-04T12:10:03Z	2022-08-04T12:09:51Z	NA	ga_session_number	2	NA
a6e30117a2db30b1638ba18d8154a5da	4	user_engagement	2022-08-04	2022-08-04T12:10:06Z	2022-08-04T12:09:51Z	2022-08-04T12:09:53Z	ga_session_number	2	Switzerland
a6e30117a2db30b1638ba18d8154a5da	4	performance_stats	2022-08-04	2022-08-04T12:10:12Z	2022-08-04T12:09:51Z	NA	ga_session_number	2	NA
a6e30117a2db30b1638ba18d8154a5da	4	counts_Start	2022-08-04	2022-08-04T12:10:12Z	NA	NA	PageFound	1	NA
a6e30117a2db30b1638ba18d8154a5da	4	counts_Start	2022-08-04	2022-08-04T12:10:12Z	NA	NA	Ticks	336	NA
a6e30117a2db30b1638ba18d8154a5da	4	counts_Start	2022-08-04	2022-08-04T12:10:12Z	NA	NA	Click	3	NA
a6e30117a2db30b1638ba18d8154a5da	4	counts_Start	2022-08-04	2022-08-04T12:10:12Z	NA	NA	PauseGame	1	NA
a6e30117a2db30b1638ba18d8154a5da	4	counts_Start	2022-08-04	2022-08-04T12:10:12Z	NA	NA	Drag	7	NA
a6e30117a2db30b1638ba18d8154a5da	4	counts_Start	2022-08-04	2022-08-04T12:10:12Z	NA	NA	PageLost	2	NA
a6e30117a2db30b1638ba18d8154a5da	4	counts_Start	2022-08-04	2022-08-04T12:10:12Z	2022-08-04T12:09:51Z	NA	ga_session_number	2	NA
a6e30117a2db30b1638ba18d8154a5da	4	performance_stats	2022-08-04	2022-08-04T12:10:37Z	2022-08-04T12:09:51Z	2022-08-04T12:10:12Z	ga_session_number	2	Switzerland
a6e30117a2db30b1638ba18d8154a5da	4	scene_duration	2022-08-04	2022-08-04T12:10:37Z	2022-08-04T12:09:51Z	2022-08-04T12:10:37Z	ga_session_number	2	Switzerland
a6e30117a2db30b1638ba18d8154a5da	4	scene_duration	2022-08-04	2022-08-04T12:10:37Z	2022-08-04T12:09:51Z	2022-08-04T12:10:37Z	ga_session_number	2	Switzerland
a6e30117a2db30b1638ba18d8154a5da	4	scene_duration	2022-08-04	2022-08-04T12:10:37Z	NA	2022-08-04T12:10:37Z	UITutorial	25.7030048370361	Switzerland
a6e30117a2db30b1638ba18d8154a5da	4	counts_UITutorial	2022-08-04	2022-08-04T12:10:37Z	NA	NA	Drag	55	NA
a6e30117a2db30b1638ba18d8154a5da	4	counts_UITutorial	2022-08-04	2022-08-04T12:10:37Z	NA	NA	Click	3	NA
a6e30117a2db30b1638ba18d8154a5da	4	counts_UITutorial	2022-08-04	2022-08-04T12:10:37Z	2022-08-04T12:09:51Z	NA	ga_session_number	2	NA
a6e30117a2db30b1638ba18d8154a5da	4	counts_UITutorial	2022-08-04	2022-08-04T12:10:37Z	NA	NA	PageFound	1	NA
a6e30117a2db30b1638ba18d8154a5da	4	counts_UITutorial	2022-08-04	2022-08-04T12:10:37Z	NA	NA	Ticks	1521	NA
a6e30117a2db30b1638ba18d8154a5da	4	scene_duration	2022-08-04	2022-08-04T12:10:37Z	2022-08-04T12:09:51Z	2022-08-04T12:10:37Z	ga_session_number	2	Switzerland
a6e30117a2db30b1638ba18d8154a5da	4	scene_duration	2022-08-04	2022-08-04T12:10:37Z	2022-08-04T12:09:51Z	2022-08-04T12:10:37Z	ga_session_number	2	Switzerland
a6e30117a2db30b1638ba18d8154a5da	4	scene_duration	2022-08-04	2022-08-04T12:10:37Z	NA	2022-08-04T12:10:37Z	CreateOPN	0.000559000007342547	Switzerland
a6e30117a2db30b1638ba18d8154a5da	4	scene_duration	2022-08-04	2022-08-04T12:10:44Z	NA	2022-08-04T12:10:37Z	Tutorial	6.3343358039856	Switzerland
a6e30117a2db30b1638ba18d8154a5da	4	scene_duration	2022-08-04	2022-08-04T12:10:44Z	2022-08-04T12:09:51Z	2022-08-04T12:10:37Z	ga_session_number	2	Switzerland
a6e30117a2db30b1638ba18d8154a5da	4	scene_duration	2022-08-04	2022-08-04T12:10:56Z	2022-08-04T12:09:51Z	2022-08-04T12:10:44Z	ga_session_number	2	Switzerland
a6e30117a2db30b1638ba18d8154a5da	4	scene_duration	2022-08-04	2022-08-04T12:10:56Z	NA	2022-08-04T12:10:44Z	CreateOPN	12.0285997390747	Switzerland
a6e30117a2db30b1638ba18d8154a5da	4	scene_duration	2022-08-04	2022-08-04T12:11:16Z	2022-08-04T12:09:51Z	2022-08-04T12:10:56Z	ga_session_number	2	Switzerland
a6e30117a2db30b1638ba18d8154a5da	4	scene_duration	2022-08-04	2022-08-04T12:11:16Z	NA	2022-08-04T12:10:56Z	Tutorial	20.5012493133545	Switzerland
a6e30117a2db30b1638ba18d8154a5da	4	scene_duration	2022-08-04	2022-08-04T12:11:34Z	2022-08-04T12:09:51Z	2022-08-04T12:11:16Z	ga_session_number	2	Switzerland
a6e30117a2db30b1638ba18d8154a5da	4	scene_duration	2022-08-04	2022-08-04T12:11:34Z	2022-08-04T12:09:51Z	2022-08-04T12:11:34Z	ga_session_number	2	Switzerland
a6e30117a2db30b1638ba18d8154a5da	4	scene_duration	2022-08-04	2022-08-04T12:11:34Z	2022-08-04T12:09:51Z	2022-08-04T12:11:16Z	ga_session_number	2	Switzerland
a6e30117a2db30b1638ba18d8154a5da	4	scene_duration	2022-08-04	2022-08-04T12:11:34Z	2022-08-04T12:09:51Z	2022-08-04T12:11:34Z	ga_session_number	2	Switzerland
a6e30117a2db30b1638ba18d8154a5da	4	scene_duration	2022-08-04	2022-08-04T12:11:34Z	NA	2022-08-04T12:11:16Z	CreateOPN	17.9265422821045	Switzerland
a6e30117a2db30b1638ba18d8154a5da	4	scene_duration	2022-08-04	2022-08-04T12:11:34Z	NA	2022-08-04T12:11:34Z	CreateOPN	17.9265422821045	Switzerland
a6e30117a2db30b1638ba18d8154a5da	4	scene_duration	2022-08-04	2022-08-04T12:11:34Z	2022-08-04T12:09:51Z	2022-08-04T12:11:16Z	ga_session_number	2	Switzerland
a6e30117a2db30b1638ba18d8154a5da	4	scene_duration	2022-08-04	2022-08-04T12:11:34Z	2022-08-04T12:09:51Z	2022-08-04T12:11:34Z	ga_session_number	2	Switzerland
a6e30117a2db30b1638ba18d8154a5da	4	scene_duration	2022-08-04	2022-08-04T12:11:34Z	2022-08-04T12:09:51Z	2022-08-04T12:11:16Z	ga_session_number	2	Switzerland
a6e30117a2db30b1638ba18d8154a5da	4	scene_duration	2022-08-04	2022-08-04T12:11:34Z	2022-08-04T12:09:51Z	2022-08-04T12:11:34Z	ga_session_number	2	Switzerland
a6e30117a2db30b1638ba18d8154a5da	4	scene_duration	2022-08-04	2022-08-04T12:11:38Z	NA	2022-08-04T12:11:34Z	Encyclopedia	4.12679195404053	Switzerland
a6e30117a2db30b1638ba18d8154a5da	4	scene_duration	2022-08-04	2022-08-04T12:11:38Z	NA	2022-08-04T12:11:38Z	Encyclopedia	4.12679195404053	Switzerland
a6e30117a2db30b1638ba18d8154a5da	4	scene_duration	2022-08-04	2022-08-04T12:11:38Z	2022-08-04T12:09:51Z	2022-08-04T12:11:34Z	ga_session_number	2	Switzerland
a6e30117a2db30b1638ba18d8154a5da	4	scene_duration	2022-08-04	2022-08-04T12:11:38Z	2022-08-04T12:09:51Z	2022-08-04T12:11:38Z	ga_session_number	2	Switzerland
a6e30117a2db30b1638ba18d8154a5da	4	scene_duration	2022-08-04	2022-08-04T12:11:38Z	2022-08-04T12:09:51Z	2022-08-04T12:11:34Z	ga_session_number	2	Switzerland
a6e30117a2db30b1638ba18d8154a5da	4	scene_duration	2022-08-04	2022-08-04T12:11:38Z	2022-08-04T12:09:51Z	2022-08-04T12:11:38Z	ga_session_number	2	Switzerland
a6e30117a2db30b1638ba18d8154a5da	4	scene_duration	2022-08-04	2022-08-04T12:11:38Z	2022-08-04T12:09:51Z	2022-08-04T12:11:34Z	ga_session_number	2	Switzerland
a6e30117a2db30b1638ba18d8154a5da	4	scene_duration	2022-08-04	2022-08-04T12:11:38Z	2022-08-04T12:09:51Z	2022-08-04T12:11:38Z	ga_session_number	2	Switzerland
a6e30117a2db30b1638ba18d8154a5da	4	scene_duration	2022-08-04	2022-08-04T12:11:38Z	2022-08-04T12:09:51Z	2022-08-04T12:11:34Z	ga_session_number	2	Switzerland
a6e30117a2db30b1638ba18d8154a5da	4	scene_duration	2022-08-04	2022-08-04T12:11:38Z	2022-08-04T12:09:51Z	2022-08-04T12:11:38Z	ga_session_number	2	Switzerland
a6e30117a2db30b1638ba18d8154a5da	4	app_open	2022-08-04	2022-08-04T12:12:28Z	2022-08-04T12:09:51Z	2022-08-04T12:10:03Z	ga_session_number	2	Switzerland
a6e30117a2db30b1638ba18d8154a5da	4	performance_stats	2022-08-04	2022-08-04T12:12:29Z	2022-08-04T12:09:51Z	2022-08-04T12:10:37Z	ga_session_number	2	Switzerland
a6e30117a2db30b1638ba18d8154a5da	4	counts_Start	2022-08-04	2022-08-04T12:12:29Z	NA	2022-08-04T12:10:12Z	Ticks	91	Switzerland
a6e30117a2db30b1638ba18d8154a5da	4	counts_Start	2022-08-04	2022-08-04T12:12:29Z	NA	2022-08-04T12:10:12Z	PageLost	1	Switzerland
a6e30117a2db30b1638ba18d8154a5da	4	counts_Start	2022-08-04	2022-08-04T12:12:29Z	NA	2022-08-04T12:10:12Z	PauseGame	1	Switzerland
a6e30117a2db30b1638ba18d8154a5da	4	counts_Start	2022-08-04	2022-08-04T12:12:29Z	2022-08-04T12:09:51Z	2022-08-04T12:10:12Z	ga_session_number	2	Switzerland
a6e30117a2db30b1638ba18d8154a5da	4	performance_stats	2022-08-04	2022-08-04T12:12:43Z	2022-08-04T12:09:51Z	2022-08-04T12:12:29Z	ga_session_number	2	Switzerland
a6e30117a2db30b1638ba18d8154a5da	4	scene_duration	2022-08-04	2022-08-04T12:12:43Z	NA	2022-08-04T12:11:38Z	UITutorial	13.4054937362671	Switzerland
a6e30117a2db30b1638ba18d8154a5da	4	scene_duration	2022-08-04	2022-08-04T12:12:43Z	NA	2022-08-04T12:12:43Z	UITutorial	13.4054937362671	Switzerland
a6e30117a2db30b1638ba18d8154a5da	4	scene_duration	2022-08-04	2022-08-04T12:12:43Z	2022-08-04T12:09:51Z	2022-08-04T12:11:38Z	ga_session_number	2	Switzerland
a6e30117a2db30b1638ba18d8154a5da	4	scene_duration	2022-08-04	2022-08-04T12:12:43Z	2022-08-04T12:09:51Z	2022-08-04T12:12:43Z	ga_session_number	2	Switzerland
a6e30117a2db30b1638ba18d8154a5da	4	scene_duration	2022-08-04	2022-08-04T12:12:43Z	2022-08-04T12:09:51Z	2022-08-04T12:11:38Z	ga_session_number	2	Switzerland
a6e30117a2db30b1638ba18d8154a5da	4	scene_duration	2022-08-04	2022-08-04T12:12:43Z	2022-08-04T12:09:51Z	2022-08-04T12:12:43Z	ga_session_number	2	Switzerland
a6e30117a2db30b1638ba18d8154a5da	4	counts_UITutorial	2022-08-04	2022-08-04T12:12:43Z	NA	2022-08-04T12:10:37Z	Drag	1	Switzerland
a6e30117a2db30b1638ba18d8154a5da	4	counts_UITutorial	2022-08-04	2022-08-04T12:12:43Z	NA	2022-08-04T12:10:37Z	Click	1	Switzerland
a6e30117a2db30b1638ba18d8154a5da	4	counts_UITutorial	2022-08-04	2022-08-04T12:12:43Z	2022-08-04T12:09:51Z	2022-08-04T12:10:37Z	ga_session_number	2	Switzerland
a6e30117a2db30b1638ba18d8154a5da	4	counts_UITutorial	2022-08-04	2022-08-04T12:12:43Z	NA	2022-08-04T12:10:37Z	PageFound	1	Switzerland
a6e30117a2db30b1638ba18d8154a5da	4	counts_UITutorial	2022-08-04	2022-08-04T12:12:43Z	NA	2022-08-04T12:10:37Z	Ticks	801	Switzerland
a6e30117a2db30b1638ba18d8154a5da	4	scene_duration	2022-08-04	2022-08-04T12:12:43Z	2022-08-04T12:09:51Z	2022-08-04T12:11:38Z	ga_session_number	2	Switzerland
a6e30117a2db30b1638ba18d8154a5da	4	scene_duration	2022-08-04	2022-08-04T12:12:43Z	2022-08-04T12:09:51Z	2022-08-04T12:12:43Z	ga_session_number	2	Switzerland
a6e30117a2db30b1638ba18d8154a5da	4	scene_duration	2022-08-04	2022-08-04T12:12:43Z	2022-08-04T12:09:51Z	2022-08-04T12:11:38Z	ga_session_number	2	Switzerland
a6e30117a2db30b1638ba18d8154a5da	4	scene_duration	2022-08-04	2022-08-04T12:12:43Z	2022-08-04T12:09:51Z	2022-08-04T12:12:43Z	ga_session_number	2	Switzerland
a6e30117a2db30b1638ba18d8154a5da	4	scene_duration	2022-08-04	2022-08-04T12:12:43Z	NA	2022-08-04T12:11:38Z	CreateOPN	1.70000002981396e-05	Switzerland
a6e30117a2db30b1638ba18d8154a5da	4	scene_duration	2022-08-04	2022-08-04T12:12:43Z	NA	2022-08-04T12:12:43Z	CreateOPN	1.70000002981396e-05	Switzerland
a6e30117a2db30b1638ba18d8154a5da	4	scene_duration	2022-08-04	2022-08-04T12:13:14Z	2022-08-04T12:09:51Z	2022-08-04T12:12:43Z	ga_session_number	2	Switzerland
a6e30117a2db30b1638ba18d8154a5da	4	scene_duration	2022-08-04	2022-08-04T12:13:14Z	NA	2022-08-04T12:12:43Z	Tutorial	30.7940940856934	Switzerland
a6e30117a2db30b1638ba18d8154a5da	4	user_engagement	2022-08-04	2022-08-04T12:13:30Z	2022-08-04T12:09:51Z	2022-08-04T12:10:06Z	ga_session_number	2	Switzerland
a6e30117a2db30b1638ba18d8154a5da	4	app_remove	2022-08-04	2022-08-04T12:13:39Z	2022-08-04T12:09:51Z	NA	ga_session_number	2	NA
b2c877cd9994fd3c2a80ade3ecd00935	4	app_remove	2022-08-04	2022-08-04T17:01:27Z	2022-08-04T10:36:20Z	NA	ga_session_number	1	NA
29CF4D69038A4FBF8D865984470C115E	2	session_start	2022-08-04	2022-08-04T20:11:22Z	2022-08-04T20:11:26Z	NA	ga_session_number	1	NA
29CF4D69038A4FBF8D865984470C115E	2	user_engagement	2022-08-04	2022-08-04T20:11:22Z	2022-08-04T20:11:26Z	NA	ga_session_number	1	NA
29CF4D69038A4FBF8D865984470C115E	2	screen_view	2022-08-04	2022-08-04T20:11:30Z	2022-08-04T20:11:26Z	2022-08-04T20:11:30Z	ga_session_number	1	Switzerland
29CF4D69038A4FBF8D865984470C115E	2	screen_view	2022-08-04	2022-08-04T20:11:30Z	2022-08-04T20:11:26Z	2022-08-04T20:11:30Z	ga_session_number	1	Switzerland
29CF4D69038A4FBF8D865984470C115E	2	screen_view	2022-08-04	2022-08-04T20:11:30Z	2022-08-04T20:11:26Z	2022-08-04T20:11:30Z	ga_session_number	1	Switzerland
29CF4D69038A4FBF8D865984470C115E	2	screen_view	2022-08-04	2022-08-04T20:11:30Z	2022-08-04T20:11:26Z	2022-08-04T20:11:30Z	ga_session_number	1	Switzerland
29CF4D69038A4FBF8D865984470C115E	2	user_engagement	2022-08-04	2022-08-04T20:11:36Z	2022-08-04T20:11:26Z	2022-08-04T20:11:22Z	ga_session_number	1	Switzerland
29CF4D69038A4FBF8D865984470C115E	3	screen_view	2022-08-04	2022-08-04T20:11:40Z	2022-08-04T20:11:26Z	2022-08-04T20:11:30Z	ga_session_number	1	Switzerland
29CF4D69038A4FBF8D865984470C115E	3	screen_view	2022-08-04	2022-08-04T20:11:40Z	2022-08-04T20:11:26Z	2022-08-04T20:11:40Z	ga_session_number	1	Switzerland
29CF4D69038A4FBF8D865984470C115E	3	screen_view	2022-08-04	2022-08-04T20:11:40Z	2022-08-04T20:11:26Z	2022-08-04T20:11:30Z	ga_session_number	1	Switzerland
29CF4D69038A4FBF8D865984470C115E	3	screen_view	2022-08-04	2022-08-04T20:11:40Z	2022-08-04T20:11:26Z	2022-08-04T20:11:40Z	ga_session_number	1	Switzerland
29CF4D69038A4FBF8D865984470C115E	3	screen_view	2022-08-04	2022-08-04T20:11:40Z	2022-08-04T20:11:26Z	2022-08-04T20:11:30Z	ga_session_number	1	Switzerland
29CF4D69038A4FBF8D865984470C115E	3	screen_view	2022-08-04	2022-08-04T20:11:40Z	2022-08-04T20:11:26Z	2022-08-04T20:11:40Z	ga_session_number	1	Switzerland
29CF4D69038A4FBF8D865984470C115E	3	screen_view	2022-08-04	2022-08-04T20:11:40Z	2022-08-04T20:11:26Z	2022-08-04T20:11:30Z	ga_session_number	1	Switzerland
29CF4D69038A4FBF8D865984470C115E	3	screen_view	2022-08-04	2022-08-04T20:11:40Z	2022-08-04T20:11:26Z	2022-08-04T20:11:40Z	ga_session_number	1	Switzerland
29CF4D69038A4FBF8D865984470C115E	3	user_engagement	2022-08-04	2022-08-04T20:13:20Z	2022-08-04T20:11:26Z	2022-08-04T20:11:36Z	ga_session_number	1	Switzerland
75309FE5BF41459786C5E3F4654BB58C	2	session_start	2022-08-04	2022-08-04T11:07:20Z	2022-08-04T11:07:34Z	NA	ga_session_number	1	NA
75309FE5BF41459786C5E3F4654BB58C	2	user_engagement	2022-08-04	2022-08-04T11:07:20Z	2022-08-04T11:07:34Z	NA	ga_session_number	1	NA
75309FE5BF41459786C5E3F4654BB58C	2	screen_view	2022-08-04	2022-08-04T11:07:30Z	2022-08-04T11:07:34Z	2022-08-04T11:07:30Z	ga_session_number	1	Switzerland
75309FE5BF41459786C5E3F4654BB58C	2	screen_view	2022-08-04	2022-08-04T11:07:30Z	2022-08-04T11:07:34Z	2022-08-04T11:07:30Z	ga_session_number	1	Switzerland
75309FE5BF41459786C5E3F4654BB58C	2	screen_view	2022-08-04	2022-08-04T11:07:30Z	2022-08-04T11:07:34Z	2022-08-04T11:07:30Z	ga_session_number	1	Switzerland
75309FE5BF41459786C5E3F4654BB58C	2	screen_view	2022-08-04	2022-08-04T11:07:30Z	2022-08-04T11:07:34Z	2022-08-04T11:07:30Z	ga_session_number	1	Switzerland
75309FE5BF41459786C5E3F4654BB58C	2	screen_view	2022-08-04	2022-08-04T11:07:34Z	2022-08-04T11:07:34Z	2022-08-04T11:07:30Z	ga_session_number	1	Switzerland
75309FE5BF41459786C5E3F4654BB58C	2	screen_view	2022-08-04	2022-08-04T11:07:34Z	2022-08-04T11:07:34Z	2022-08-04T11:07:34Z	ga_session_number	1	Switzerland
75309FE5BF41459786C5E3F4654BB58C	2	screen_view	2022-08-04	2022-08-04T11:07:34Z	2022-08-04T11:07:34Z	2022-08-04T11:07:30Z	ga_session_number	1	Switzerland
75309FE5BF41459786C5E3F4654BB58C	2	screen_view	2022-08-04	2022-08-04T11:07:34Z	2022-08-04T11:07:34Z	2022-08-04T11:07:34Z	ga_session_number	1	Switzerland
75309FE5BF41459786C5E3F4654BB58C	2	screen_view	2022-08-04	2022-08-04T11:07:34Z	2022-08-04T11:07:34Z	2022-08-04T11:07:30Z	ga_session_number	1	Switzerland
75309FE5BF41459786C5E3F4654BB58C	2	screen_view	2022-08-04	2022-08-04T11:07:34Z	2022-08-04T11:07:34Z	2022-08-04T11:07:34Z	ga_session_number	1	Switzerland
75309FE5BF41459786C5E3F4654BB58C	2	screen_view	2022-08-04	2022-08-04T11:07:34Z	2022-08-04T11:07:34Z	2022-08-04T11:07:30Z	ga_session_number	1	Switzerland
75309FE5BF41459786C5E3F4654BB58C	2	screen_view	2022-08-04	2022-08-04T11:07:34Z	2022-08-04T11:07:34Z	2022-08-04T11:07:34Z	ga_session_number	1	Switzerland
75309FE5BF41459786C5E3F4654BB58C	3	user_engagement	2022-08-04	2022-08-04T11:10:17Z	2022-08-04T11:07:34Z	2022-08-04T11:07:20Z	ga_session_number	1	Switzerland
6686FE8ECFCC4F6DB1CD488183B54940	2	session_start	2022-08-04	2022-08-04T09:30:18Z	2022-08-04T09:30:26Z	NA	ga_session_number	1	NA
6686FE8ECFCC4F6DB1CD488183B54940	2	user_engagement	2022-08-04	2022-08-04T09:30:18Z	2022-08-04T09:30:26Z	NA	ga_session_number	1	NA
6686FE8ECFCC4F6DB1CD488183B54940	2	screen_view	2022-08-04	2022-08-04T09:30:27Z	2022-08-04T09:30:26Z	2022-08-04T09:30:27Z	ga_session_number	1	Switzerland
6686FE8ECFCC4F6DB1CD488183B54940	2	screen_view	2022-08-04	2022-08-04T09:30:27Z	2022-08-04T09:30:26Z	2022-08-04T09:30:27Z	ga_session_number	1	Switzerland
6686FE8ECFCC4F6DB1CD488183B54940	2	screen_view	2022-08-04	2022-08-04T09:30:27Z	2022-08-04T09:30:26Z	2022-08-04T09:30:27Z	ga_session_number	1	Switzerland
6686FE8ECFCC4F6DB1CD488183B54940	2	screen_view	2022-08-04	2022-08-04T09:30:27Z	2022-08-04T09:30:26Z	2022-08-04T09:30:27Z	ga_session_number	1	Switzerland
6686FE8ECFCC4F6DB1CD488183B54940	2	user_engagement	2022-08-04	2022-08-04T09:30:32Z	2022-08-04T09:30:26Z	2022-08-04T09:30:18Z	ga_session_number	1	Switzerland
6686FE8ECFCC4F6DB1CD488183B54940	3	screen_view	2022-08-04	2022-08-04T09:30:35Z	2022-08-04T09:30:26Z	2022-08-04T09:30:27Z	ga_session_number	1	Switzerland
6686FE8ECFCC4F6DB1CD488183B54940	3	screen_view	2022-08-04	2022-08-04T09:30:35Z	2022-08-04T09:30:26Z	2022-08-04T09:30:35Z	ga_session_number	1	Switzerland
6686FE8ECFCC4F6DB1CD488183B54940	3	screen_view	2022-08-04	2022-08-04T09:30:35Z	2022-08-04T09:30:26Z	2022-08-04T09:30:27Z	ga_session_number	1	Switzerland
6686FE8ECFCC4F6DB1CD488183B54940	3	screen_view	2022-08-04	2022-08-04T09:30:35Z	2022-08-04T09:30:26Z	2022-08-04T09:30:35Z	ga_session_number	1	Switzerland
6686FE8ECFCC4F6DB1CD488183B54940	3	screen_view	2022-08-04	2022-08-04T09:30:35Z	2022-08-04T09:30:26Z	2022-08-04T09:30:27Z	ga_session_number	1	Switzerland
6686FE8ECFCC4F6DB1CD488183B54940	3	screen_view	2022-08-04	2022-08-04T09:30:35Z	2022-08-04T09:30:26Z	2022-08-04T09:30:35Z	ga_session_number	1	Switzerland
6686FE8ECFCC4F6DB1CD488183B54940	3	screen_view	2022-08-04	2022-08-04T09:30:35Z	2022-08-04T09:30:26Z	2022-08-04T09:30:27Z	ga_session_number	1	Switzerland
6686FE8ECFCC4F6DB1CD488183B54940	3	screen_view	2022-08-04	2022-08-04T09:30:35Z	2022-08-04T09:30:26Z	2022-08-04T09:30:35Z	ga_session_number	1	Switzerland
6686FE8ECFCC4F6DB1CD488183B54940	3	user_engagement	2022-08-04	2022-08-04T09:37:45Z	2022-08-04T09:30:26Z	2022-08-04T09:30:32Z	ga_session_number	1	Switzerland
07B05BD77150440AB54BE6A7FA4C984D	2	session_start	2022-08-04	2022-08-04T20:59:33Z	2022-08-04T20:59:42Z	NA	ga_session_number	1	NA
07B05BD77150440AB54BE6A7FA4C984D	2	user_engagement	2022-08-04	2022-08-04T20:59:33Z	2022-08-04T20:59:42Z	NA	ga_session_number	1	NA
07B05BD77150440AB54BE6A7FA4C984D	2	screen_view	2022-08-04	2022-08-04T20:59:46Z	2022-08-04T20:59:42Z	2022-08-04T20:59:46Z	ga_session_number	1	Germany
07B05BD77150440AB54BE6A7FA4C984D	2	screen_view	2022-08-04	2022-08-04T20:59:46Z	2022-08-04T20:59:42Z	2022-08-04T20:59:46Z	ga_session_number	1	Germany
07B05BD77150440AB54BE6A7FA4C984D	2	screen_view	2022-08-04	2022-08-04T20:59:46Z	2022-08-04T20:59:42Z	2022-08-04T20:59:46Z	ga_session_number	1	Germany
07B05BD77150440AB54BE6A7FA4C984D	2	screen_view	2022-08-04	2022-08-04T20:59:46Z	2022-08-04T20:59:42Z	2022-08-04T20:59:46Z	ga_session_number	1	Germany
07B05BD77150440AB54BE6A7FA4C984D	2	user_engagement	2022-08-04	2022-08-04T20:59:47Z	2022-08-04T20:59:42Z	2022-08-04T20:59:33Z	ga_session_number	1	Germany
07B05BD77150440AB54BE6A7FA4C984D	3	screen_view	2022-08-04	2022-08-04T20:59:50Z	2022-08-04T20:59:42Z	2022-08-04T20:59:46Z	ga_session_number	1	Germany
07B05BD77150440AB54BE6A7FA4C984D	3	screen_view	2022-08-04	2022-08-04T20:59:50Z	2022-08-04T20:59:42Z	2022-08-04T20:59:50Z	ga_session_number	1	Germany
07B05BD77150440AB54BE6A7FA4C984D	3	screen_view	2022-08-04	2022-08-04T20:59:50Z	2022-08-04T20:59:42Z	2022-08-04T20:59:46Z	ga_session_number	1	Germany
07B05BD77150440AB54BE6A7FA4C984D	3	screen_view	2022-08-04	2022-08-04T20:59:50Z	2022-08-04T20:59:42Z	2022-08-04T20:59:50Z	ga_session_number	1	Germany
07B05BD77150440AB54BE6A7FA4C984D	3	screen_view	2022-08-04	2022-08-04T20:59:50Z	2022-08-04T20:59:42Z	2022-08-04T20:59:46Z	ga_session_number	1	Germany
07B05BD77150440AB54BE6A7FA4C984D	3	screen_view	2022-08-04	2022-08-04T20:59:50Z	2022-08-04T20:59:42Z	2022-08-04T20:59:50Z	ga_session_number	1	Germany
07B05BD77150440AB54BE6A7FA4C984D	3	screen_view	2022-08-04	2022-08-04T20:59:50Z	2022-08-04T20:59:42Z	2022-08-04T20:59:46Z	ga_session_number	1	Germany
07B05BD77150440AB54BE6A7FA4C984D	3	screen_view	2022-08-04	2022-08-04T20:59:50Z	2022-08-04T20:59:42Z	2022-08-04T20:59:50Z	ga_session_number	1	Germany
07B05BD77150440AB54BE6A7FA4C984D	4	user_engagement	2022-08-04	2022-08-04T21:00:46Z	2022-08-04T20:59:42Z	2022-08-04T20:59:47Z	ga_session_number	1	Germany
CC972207B2864EEE8E92FDAC1D204379	2	session_start	2022-08-04	2022-08-04T11:08:54Z	2022-08-04T11:09:02Z	NA	ga_session_number	1	NA
CC972207B2864EEE8E92FDAC1D204379	2	user_engagement	2022-08-04	2022-08-04T11:08:54Z	2022-08-04T11:09:02Z	NA	ga_session_number	1	NA
CC972207B2864EEE8E92FDAC1D204379	2	screen_view	2022-08-04	2022-08-04T11:09:04Z	2022-08-04T11:09:02Z	2022-08-04T11:09:04Z	ga_session_number	1	Germany
CC972207B2864EEE8E92FDAC1D204379	2	screen_view	2022-08-04	2022-08-04T11:09:04Z	2022-08-04T11:09:02Z	2022-08-04T11:09:04Z	ga_session_number	1	Germany
CC972207B2864EEE8E92FDAC1D204379	2	screen_view	2022-08-04	2022-08-04T11:09:04Z	2022-08-04T11:09:02Z	2022-08-04T11:09:04Z	ga_session_number	1	Germany
CC972207B2864EEE8E92FDAC1D204379	2	screen_view	2022-08-04	2022-08-04T11:09:04Z	2022-08-04T11:09:02Z	2022-08-04T11:09:04Z	ga_session_number	1	Germany
CC972207B2864EEE8E92FDAC1D204379	2	user_engagement	2022-08-04	2022-08-04T11:09:08Z	2022-08-04T11:09:02Z	2022-08-04T11:08:54Z	ga_session_number	1	Germany
CC972207B2864EEE8E92FDAC1D204379	3	screen_view	2022-08-04	2022-08-04T11:09:11Z	2022-08-04T11:09:02Z	2022-08-04T11:09:04Z	ga_session_number	1	Germany
CC972207B2864EEE8E92FDAC1D204379	3	screen_view	2022-08-04	2022-08-04T11:09:11Z	2022-08-04T11:09:02Z	2022-08-04T11:09:11Z	ga_session_number	1	Germany
CC972207B2864EEE8E92FDAC1D204379	3	screen_view	2022-08-04	2022-08-04T11:09:11Z	2022-08-04T11:09:02Z	2022-08-04T11:09:04Z	ga_session_number	1	Germany
CC972207B2864EEE8E92FDAC1D204379	3	screen_view	2022-08-04	2022-08-04T11:09:11Z	2022-08-04T11:09:02Z	2022-08-04T11:09:11Z	ga_session_number	1	Germany
CC972207B2864EEE8E92FDAC1D204379	3	screen_view	2022-08-04	2022-08-04T11:09:11Z	2022-08-04T11:09:02Z	2022-08-04T11:09:04Z	ga_session_number	1	Germany
CC972207B2864EEE8E92FDAC1D204379	3	screen_view	2022-08-04	2022-08-04T11:09:11Z	2022-08-04T11:09:02Z	2022-08-04T11:09:11Z	ga_session_number	1	Germany
CC972207B2864EEE8E92FDAC1D204379	3	screen_view	2022-08-04	2022-08-04T11:09:11Z	2022-08-04T11:09:02Z	2022-08-04T11:09:04Z	ga_session_number	1	Germany
CC972207B2864EEE8E92FDAC1D204379	3	screen_view	2022-08-04	2022-08-04T11:09:11Z	2022-08-04T11:09:02Z	2022-08-04T11:09:11Z	ga_session_number	1	Germany
CC972207B2864EEE8E92FDAC1D204379	3	user_engagement	2022-08-04	2022-08-04T11:09:25Z	2022-08-04T11:09:02Z	2022-08-04T11:09:08Z	ga_session_number	1	Germany
1312F69DC42443B8909B297CE730B386	2	session_start	2022-08-04	2022-08-04T07:32:07Z	2022-08-04T07:32:15Z	NA	ga_session_number	1	NA
1312F69DC42443B8909B297CE730B386	2	user_engagement	2022-08-04	2022-08-04T07:32:07Z	2022-08-04T07:32:15Z	NA	ga_session_number	1	NA
1312F69DC42443B8909B297CE730B386	2	screen_view	2022-08-04	2022-08-04T07:32:19Z	2022-08-04T07:32:15Z	2022-08-04T07:32:19Z	ga_session_number	1	Germany
1312F69DC42443B8909B297CE730B386	2	screen_view	2022-08-04	2022-08-04T07:32:19Z	2022-08-04T07:32:15Z	2022-08-04T07:32:19Z	ga_session_number	1	Germany
1312F69DC42443B8909B297CE730B386	2	screen_view	2022-08-04	2022-08-04T07:32:19Z	2022-08-04T07:32:15Z	2022-08-04T07:32:19Z	ga_session_number	1	Germany
1312F69DC42443B8909B297CE730B386	2	screen_view	2022-08-04	2022-08-04T07:32:19Z	2022-08-04T07:32:15Z	2022-08-04T07:32:19Z	ga_session_number	1	Germany
1312F69DC42443B8909B297CE730B386	3	user_engagement	2022-08-04	2022-08-04T07:32:23Z	2022-08-04T07:32:15Z	2022-08-04T07:32:07Z	ga_session_number	1	Germany
1312F69DC42443B8909B297CE730B386	4	screen_view	2022-08-04	2022-08-04T07:32:27Z	2022-08-04T07:32:15Z	2022-08-04T07:32:19Z	ga_session_number	1	Germany
1312F69DC42443B8909B297CE730B386	4	screen_view	2022-08-04	2022-08-04T07:32:27Z	2022-08-04T07:32:15Z	2022-08-04T07:32:27Z	ga_session_number	1	Germany
1312F69DC42443B8909B297CE730B386	4	screen_view	2022-08-04	2022-08-04T07:32:27Z	2022-08-04T07:32:15Z	2022-08-04T07:32:19Z	ga_session_number	1	Germany
1312F69DC42443B8909B297CE730B386	4	screen_view	2022-08-04	2022-08-04T07:32:27Z	2022-08-04T07:32:15Z	2022-08-04T07:32:27Z	ga_session_number	1	Germany
1312F69DC42443B8909B297CE730B386	4	screen_view	2022-08-04	2022-08-04T07:32:27Z	2022-08-04T07:32:15Z	2022-08-04T07:32:19Z	ga_session_number	1	Germany
1312F69DC42443B8909B297CE730B386	4	screen_view	2022-08-04	2022-08-04T07:32:27Z	2022-08-04T07:32:15Z	2022-08-04T07:32:27Z	ga_session_number	1	Germany
1312F69DC42443B8909B297CE730B386	4	screen_view	2022-08-04	2022-08-04T07:32:27Z	2022-08-04T07:32:15Z	2022-08-04T07:32:19Z	ga_session_number	1	Germany
1312F69DC42443B8909B297CE730B386	4	screen_view	2022-08-04	2022-08-04T07:32:27Z	2022-08-04T07:32:15Z	2022-08-04T07:32:27Z	ga_session_number	1	Germany
1312F69DC42443B8909B297CE730B386	4	user_engagement	2022-08-04	2022-08-04T07:32:31Z	2022-08-04T07:32:15Z	2022-08-04T07:32:23Z	ga_session_number	1	Germany
1312F69DC42443B8909B297CE730B386	5	screen_view	2022-08-04	2022-08-04T07:32:34Z	2022-08-04T07:32:15Z	2022-08-04T07:32:27Z	ga_session_number	1	Germany
1312F69DC42443B8909B297CE730B386	5	screen_view	2022-08-04	2022-08-04T07:32:34Z	2022-08-04T07:32:15Z	2022-08-04T07:32:34Z	ga_session_number	1	Germany
1312F69DC42443B8909B297CE730B386	5	screen_view	2022-08-04	2022-08-04T07:32:34Z	2022-08-04T07:32:15Z	2022-08-04T07:32:27Z	ga_session_number	1	Germany
1312F69DC42443B8909B297CE730B386	5	screen_view	2022-08-04	2022-08-04T07:32:34Z	2022-08-04T07:32:15Z	2022-08-04T07:32:34Z	ga_session_number	1	Germany
1312F69DC42443B8909B297CE730B386	5	screen_view	2022-08-04	2022-08-04T07:32:34Z	2022-08-04T07:32:15Z	2022-08-04T07:32:27Z	ga_session_number	1	Germany
1312F69DC42443B8909B297CE730B386	5	screen_view	2022-08-04	2022-08-04T07:32:34Z	2022-08-04T07:32:15Z	2022-08-04T07:32:34Z	ga_session_number	1	Germany
1312F69DC42443B8909B297CE730B386	5	screen_view	2022-08-04	2022-08-04T07:32:34Z	2022-08-04T07:32:15Z	2022-08-04T07:32:27Z	ga_session_number	1	Germany
1312F69DC42443B8909B297CE730B386	5	screen_view	2022-08-04	2022-08-04T07:32:34Z	2022-08-04T07:32:15Z	2022-08-04T07:32:34Z	ga_session_number	1	Germany
1312F69DC42443B8909B297CE730B386	5	user_engagement	2022-08-04	2022-08-04T07:32:38Z	2022-08-04T07:32:15Z	2022-08-04T07:32:31Z	ga_session_number	1	Germany
1312F69DC42443B8909B297CE730B386	6	screen_view	2022-08-04	2022-08-04T07:32:41Z	2022-08-04T07:32:15Z	2022-08-04T07:32:34Z	ga_session_number	1	Germany
1312F69DC42443B8909B297CE730B386	6	screen_view	2022-08-04	2022-08-04T07:32:41Z	2022-08-04T07:32:15Z	2022-08-04T07:32:41Z	ga_session_number	1	Germany
1312F69DC42443B8909B297CE730B386	6	screen_view	2022-08-04	2022-08-04T07:32:41Z	2022-08-04T07:32:15Z	2022-08-04T07:32:34Z	ga_session_number	1	Germany
1312F69DC42443B8909B297CE730B386	6	screen_view	2022-08-04	2022-08-04T07:32:41Z	2022-08-04T07:32:15Z	2022-08-04T07:32:41Z	ga_session_number	1	Germany
1312F69DC42443B8909B297CE730B386	6	screen_view	2022-08-04	2022-08-04T07:32:41Z	2022-08-04T07:32:15Z	2022-08-04T07:32:34Z	ga_session_number	1	Germany
1312F69DC42443B8909B297CE730B386	6	screen_view	2022-08-04	2022-08-04T07:32:41Z	2022-08-04T07:32:15Z	2022-08-04T07:32:41Z	ga_session_number	1	Germany
1312F69DC42443B8909B297CE730B386	6	screen_view	2022-08-04	2022-08-04T07:32:41Z	2022-08-04T07:32:15Z	2022-08-04T07:32:34Z	ga_session_number	1	Germany
1312F69DC42443B8909B297CE730B386	6	screen_view	2022-08-04	2022-08-04T07:32:41Z	2022-08-04T07:32:15Z	2022-08-04T07:32:41Z	ga_session_number	1	Germany
1312F69DC42443B8909B297CE730B386	6	user_engagement	2022-08-04	2022-08-04T07:33:09Z	2022-08-04T07:32:15Z	2022-08-04T07:32:38Z	ga_session_number	1	Germany
E725308D790D4EF6ABBFD372B7FDFD38	56	session_start	2021-12-24	2021-12-24T14:27:33Z	2021-12-24T14:27:36Z	2021-12-20T09:48:20Z	ga_session_number	15	Germany
E725308D790D4EF6ABBFD372B7FDFD38	56	screen_view	2021-12-24	2021-12-24T14:27:36Z	2021-12-24T14:27:36Z	2021-12-20T10:00:24Z	ga_session_number	15	Germany
E725308D790D4EF6ABBFD372B7FDFD38	57	user_engagement	2021-12-24	2021-12-24T14:36:55Z	2021-12-24T14:27:36Z	2021-12-20T10:00:25Z	ga_session_number	15	Germany
9BF509EDB75B4DF7AB1476FFA0C77553	2	user_engagement	2023-02-16	2023-02-16T14:10:48Z	2023-02-16T14:10:52Z	NA	ga_session_number	1	NA
9BF509EDB75B4DF7AB1476FFA0C77553	2	screen_view	2023-02-16	2023-02-16T14:10:56Z	2023-02-16T14:10:52Z	2023-02-16T14:10:56Z	ga_session_number	1	Switzerland
9BF509EDB75B4DF7AB1476FFA0C77553	2	screen_view	2023-02-16	2023-02-16T14:10:56Z	2023-02-16T14:10:52Z	2023-02-16T14:10:56Z	ga_session_number	1	Switzerland
9BF509EDB75B4DF7AB1476FFA0C77553	5	screen_view	2023-02-16	2023-02-16T14:22:39Z	2023-02-16T14:10:52Z	2023-02-16T14:11:10Z	ga_session_number	1	Switzerland
9BF509EDB75B4DF7AB1476FFA0C77553	5	screen_view	2023-02-16	2023-02-16T14:22:39Z	2023-02-16T14:10:52Z	2023-02-16T14:22:39Z	ga_session_number	1	Switzerland
9BF509EDB75B4DF7AB1476FFA0C77553	5	screen_view	2023-02-16	2023-02-16T14:22:39Z	2023-02-16T14:10:52Z	2023-02-16T14:11:10Z	ga_session_number	1	Switzerland
9BF509EDB75B4DF7AB1476FFA0C77553	5	screen_view	2023-02-16	2023-02-16T14:22:39Z	2023-02-16T14:10:52Z	2023-02-16T14:22:39Z	ga_session_number	1	Switzerland
9BF509EDB75B4DF7AB1476FFA0C77553	10	screen_view	2023-02-16	2023-02-16T14:30:42Z	2023-02-16T14:10:52Z	2023-02-16T14:30:26Z	ga_session_number	1	Switzerland
9BF509EDB75B4DF7AB1476FFA0C77553	13	screen_view	2023-02-16	2023-02-16T14:42:37Z	2023-02-16T14:10:52Z	2023-02-16T14:42:37Z	ga_session_number	1	Switzerland
9BF509EDB75B4DF7AB1476FFA0C77553	13	screen_view	2023-02-16	2023-02-16T14:42:37Z	2023-02-16T14:10:52Z	2023-02-16T14:33:28Z	ga_session_number	1	Switzerland
9BF509EDB75B4DF7AB1476FFA0C77553	13	screen_view	2023-02-16	2023-02-16T14:42:37Z	2023-02-16T14:10:52Z	2023-02-16T14:42:37Z	ga_session_number	1	Switzerland
9BF509EDB75B4DF7AB1476FFA0C77553	13	screen_view	2023-02-16	2023-02-16T14:42:37Z	2023-02-16T14:10:52Z	2023-02-16T14:33:28Z	ga_session_number	1	Switzerland
9BF509EDB75B4DF7AB1476FFA0C77553	15	screen_view	2023-02-16	2023-02-16T14:45:29Z	2023-02-16T14:10:52Z	2023-02-16T14:45:29Z	ga_session_number	1	Switzerland
9BF509EDB75B4DF7AB1476FFA0C77553	15	screen_view	2023-02-16	2023-02-16T14:45:29Z	2023-02-16T14:10:52Z	2023-02-16T14:42:59Z	ga_session_number	1	Switzerland
9BF509EDB75B4DF7AB1476FFA0C77553	15	screen_view	2023-02-16	2023-02-16T14:45:29Z	2023-02-16T14:10:52Z	2023-02-16T14:45:29Z	ga_session_number	1	Switzerland
9BF509EDB75B4DF7AB1476FFA0C77553	15	screen_view	2023-02-16	2023-02-16T14:45:29Z	2023-02-16T14:10:52Z	2023-02-16T14:42:59Z	ga_session_number	1	Switzerland
9BF509EDB75B4DF7AB1476FFA0C77553	17	screen_view	2023-02-16	2023-02-16T15:07:40Z	2023-02-16T14:10:52Z	2023-02-16T15:07:40Z	ga_session_number	1	Switzerland
9BF509EDB75B4DF7AB1476FFA0C77553	17	screen_view	2023-02-16	2023-02-16T15:07:40Z	2023-02-16T14:10:52Z	2023-02-16T14:47:50Z	ga_session_number	1	Switzerland
9BF509EDB75B4DF7AB1476FFA0C77553	17	screen_view	2023-02-16	2023-02-16T15:07:40Z	2023-02-16T14:10:52Z	2023-02-16T15:07:40Z	ga_session_number	1	Switzerland
9BF509EDB75B4DF7AB1476FFA0C77553	17	screen_view	2023-02-16	2023-02-16T15:07:40Z	2023-02-16T14:10:52Z	2023-02-16T14:47:50Z	ga_session_number	1	Switzerland
9BF509EDB75B4DF7AB1476FFA0C77553	19	user_engagement	2023-02-16	2023-02-16T15:20:45Z	2023-02-16T14:10:52Z	2023-02-16T15:13:51Z	ga_session_number	1	Switzerland
9BF509EDB75B4DF7AB1476FFA0C77553	20	screen_view	2023-02-16	2023-02-16T15:20:48Z	2023-02-16T14:10:52Z	2023-02-16T15:17:49Z	ga_session_number	1	Switzerland
9BF509EDB75B4DF7AB1476FFA0C77553	20	screen_view	2023-02-16	2023-02-16T15:20:48Z	2023-02-16T14:10:52Z	2023-02-16T15:20:48Z	ga_session_number	1	Switzerland
9BF509EDB75B4DF7AB1476FFA0C77553	20	screen_view	2023-02-16	2023-02-16T15:20:48Z	2023-02-16T14:10:52Z	2023-02-16T15:17:49Z	ga_session_number	1	Switzerland
9BF509EDB75B4DF7AB1476FFA0C77553	20	screen_view	2023-02-16	2023-02-16T15:20:48Z	2023-02-16T14:10:52Z	2023-02-16T15:20:48Z	ga_session_number	1	Switzerland
9BF509EDB75B4DF7AB1476FFA0C77553	20	user_engagement	2023-02-16	2023-02-16T15:22:01Z	2023-02-16T14:10:52Z	2023-02-16T15:20:45Z	ga_session_number	1	Switzerland
9BF509EDB75B4DF7AB1476FFA0C77553	4	user_engagement	2023-02-16	2023-02-16T14:22:38Z	2023-02-16T14:10:52Z	2023-02-16T14:11:08Z	ga_session_number	1	Switzerland
9BF509EDB75B4DF7AB1476FFA0C77553	5	user_engagement	2023-02-16	2023-02-16T14:22:40Z	2023-02-16T14:10:52Z	2023-02-16T14:22:38Z	ga_session_number	1	Switzerland
9BF509EDB75B4DF7AB1476FFA0C77553	6	user_engagement	2023-02-16	2023-02-16T14:22:41Z	2023-02-16T14:10:52Z	2023-02-16T14:22:40Z	ga_session_number	1	Switzerland
9BF509EDB75B4DF7AB1476FFA0C77553	7	screen_view	2023-02-16	2023-02-16T14:24:11Z	2023-02-16T14:10:52Z	2023-02-16T14:22:41Z	ga_session_number	1	Switzerland
9BF509EDB75B4DF7AB1476FFA0C77553	7	screen_view	2023-02-16	2023-02-16T14:24:11Z	2023-02-16T14:10:52Z	2023-02-16T14:24:11Z	ga_session_number	1	Switzerland
9BF509EDB75B4DF7AB1476FFA0C77553	7	screen_view	2023-02-16	2023-02-16T14:24:11Z	2023-02-16T14:10:52Z	2023-02-16T14:22:41Z	ga_session_number	1	Switzerland
9BF509EDB75B4DF7AB1476FFA0C77553	7	screen_view	2023-02-16	2023-02-16T14:24:11Z	2023-02-16T14:10:52Z	2023-02-16T14:24:11Z	ga_session_number	1	Switzerland
9BF509EDB75B4DF7AB1476FFA0C77553	7	screen_view	2023-02-16	2023-02-16T14:24:11Z	2023-02-16T14:10:52Z	2023-02-16T14:22:41Z	ga_session_number	1	Switzerland
9BF509EDB75B4DF7AB1476FFA0C77553	7	screen_view	2023-02-16	2023-02-16T14:24:11Z	2023-02-16T14:10:52Z	2023-02-16T14:24:11Z	ga_session_number	1	Switzerland
9BF509EDB75B4DF7AB1476FFA0C77553	7	screen_view	2023-02-16	2023-02-16T14:24:11Z	2023-02-16T14:10:52Z	2023-02-16T14:22:41Z	ga_session_number	1	Switzerland
9BF509EDB75B4DF7AB1476FFA0C77553	7	screen_view	2023-02-16	2023-02-16T14:24:11Z	2023-02-16T14:10:52Z	2023-02-16T14:24:11Z	ga_session_number	1	Switzerland
9BF509EDB75B4DF7AB1476FFA0C77553	10	user_engagement	2023-02-16	2023-02-16T14:30:42Z	2023-02-16T14:10:52Z	2023-02-16T14:30:41Z	ga_session_number	1	Switzerland
9BF509EDB75B4DF7AB1476FFA0C77553	11	user_engagement	2023-02-16	2023-02-16T14:33:26Z	2023-02-16T14:10:52Z	2023-02-16T14:30:42Z	ga_session_number	1	Switzerland
9BF509EDB75B4DF7AB1476FFA0C77553	15	user_engagement	2023-02-16	2023-02-16T14:46:55Z	2023-02-16T14:10:52Z	2023-02-16T14:45:28Z	ga_session_number	1	Switzerland
9BF509EDB75B4DF7AB1476FFA0C77553	16	screen_view	2023-02-16	2023-02-16T14:47:50Z	2023-02-16T14:10:52Z	2023-02-16T14:45:29Z	ga_session_number	1	Switzerland
9BF509EDB75B4DF7AB1476FFA0C77553	16	screen_view	2023-02-16	2023-02-16T14:47:50Z	2023-02-16T14:10:52Z	2023-02-16T14:47:50Z	ga_session_number	1	Switzerland
9BF509EDB75B4DF7AB1476FFA0C77553	16	screen_view	2023-02-16	2023-02-16T14:47:50Z	2023-02-16T14:10:52Z	2023-02-16T14:45:29Z	ga_session_number	1	Switzerland
9BF509EDB75B4DF7AB1476FFA0C77553	16	screen_view	2023-02-16	2023-02-16T14:47:50Z	2023-02-16T14:10:52Z	2023-02-16T14:47:50Z	ga_session_number	1	Switzerland
9BF509EDB75B4DF7AB1476FFA0C77553	17	user_engagement	2023-02-16	2023-02-16T15:07:54Z	2023-02-16T14:10:52Z	2023-02-16T14:48:18Z	ga_session_number	1	Switzerland
9BF509EDB75B4DF7AB1476FFA0C77553	18	screen_view	2023-02-16	2023-02-16T15:08:06Z	2023-02-16T14:10:52Z	2023-02-16T15:08:06Z	ga_session_number	1	Switzerland
9BF509EDB75B4DF7AB1476FFA0C77553	18	screen_view	2023-02-16	2023-02-16T15:08:06Z	2023-02-16T14:10:52Z	2023-02-16T15:07:40Z	ga_session_number	1	Switzerland
9BF509EDB75B4DF7AB1476FFA0C77553	18	screen_view	2023-02-16	2023-02-16T15:08:06Z	2023-02-16T14:10:52Z	2023-02-16T15:08:06Z	ga_session_number	1	Switzerland
9BF509EDB75B4DF7AB1476FFA0C77553	18	screen_view	2023-02-16	2023-02-16T15:08:06Z	2023-02-16T14:10:52Z	2023-02-16T15:07:40Z	ga_session_number	1	Switzerland
9BF509EDB75B4DF7AB1476FFA0C77553	4	screen_view	2023-02-16	2023-02-16T14:11:10Z	2023-02-16T14:10:52Z	2023-02-16T14:10:56Z	ga_session_number	1	Switzerland
9BF509EDB75B4DF7AB1476FFA0C77553	4	screen_view	2023-02-16	2023-02-16T14:11:10Z	2023-02-16T14:10:52Z	2023-02-16T14:11:10Z	ga_session_number	1	Switzerland
9BF509EDB75B4DF7AB1476FFA0C77553	4	screen_view	2023-02-16	2023-02-16T14:11:10Z	2023-02-16T14:10:52Z	2023-02-16T14:10:56Z	ga_session_number	1	Switzerland
9BF509EDB75B4DF7AB1476FFA0C77553	4	screen_view	2023-02-16	2023-02-16T14:11:10Z	2023-02-16T14:10:52Z	2023-02-16T14:11:10Z	ga_session_number	1	Switzerland
9BF509EDB75B4DF7AB1476FFA0C77553	7	user_engagement	2023-02-16	2023-02-16T14:30:21Z	2023-02-16T14:10:52Z	2023-02-16T14:22:41Z	ga_session_number	1	Switzerland
9BF509EDB75B4DF7AB1476FFA0C77553	13	user_engagement	2023-02-16	2023-02-16T14:42:48Z	2023-02-16T14:10:52Z	2023-02-16T14:33:28Z	ga_session_number	1	Switzerland
9BF509EDB75B4DF7AB1476FFA0C77553	14	user_engagement	2023-02-16	2023-02-16T14:45:28Z	2023-02-16T14:10:52Z	2023-02-16T14:42:48Z	ga_session_number	1	Switzerland
9BF509EDB75B4DF7AB1476FFA0C77553	18	screen_view	2023-02-16	2023-02-16T15:08:06Z	2023-02-16T14:10:52Z	2023-02-16T15:08:06Z	ga_session_number	1	Switzerland
9BF509EDB75B4DF7AB1476FFA0C77553	18	screen_view	2023-02-16	2023-02-16T15:08:06Z	2023-02-16T14:10:52Z	2023-02-16T15:07:40Z	ga_session_number	1	Switzerland
9BF509EDB75B4DF7AB1476FFA0C77553	18	screen_view	2023-02-16	2023-02-16T15:08:06Z	2023-02-16T14:10:52Z	2023-02-16T15:08:06Z	ga_session_number	1	Switzerland
9BF509EDB75B4DF7AB1476FFA0C77553	18	screen_view	2023-02-16	2023-02-16T15:08:06Z	2023-02-16T14:10:52Z	2023-02-16T15:07:40Z	ga_session_number	1	Switzerland
9BF509EDB75B4DF7AB1476FFA0C77553	18	user_engagement	2023-02-16	2023-02-16T15:13:51Z	2023-02-16T14:10:52Z	2023-02-16T15:07:54Z	ga_session_number	1	Switzerland
9BF509EDB75B4DF7AB1476FFA0C77553	2	screen_view	2023-02-16	2023-02-16T14:10:56Z	2023-02-16T14:10:52Z	2023-02-16T14:10:56Z	ga_session_number	1	Switzerland
9BF509EDB75B4DF7AB1476FFA0C77553	2	screen_view	2023-02-16	2023-02-16T14:10:56Z	2023-02-16T14:10:52Z	2023-02-16T14:10:56Z	ga_session_number	1	Switzerland
9BF509EDB75B4DF7AB1476FFA0C77553	3	user_engagement	2023-02-16	2023-02-16T14:11:08Z	2023-02-16T14:10:52Z	2023-02-16T14:10:48Z	ga_session_number	1	Switzerland
9BF509EDB75B4DF7AB1476FFA0C77553	9	screen_view	2023-02-16	2023-02-16T14:30:26Z	2023-02-16T14:10:52Z	2023-02-16T14:24:11Z	ga_session_number	1	Switzerland
9BF509EDB75B4DF7AB1476FFA0C77553	9	screen_view	2023-02-16	2023-02-16T14:30:26Z	2023-02-16T14:10:52Z	2023-02-16T14:30:26Z	ga_session_number	1	Switzerland
9BF509EDB75B4DF7AB1476FFA0C77553	9	screen_view	2023-02-16	2023-02-16T14:30:26Z	2023-02-16T14:10:52Z	2023-02-16T14:24:11Z	ga_session_number	1	Switzerland
9BF509EDB75B4DF7AB1476FFA0C77553	9	screen_view	2023-02-16	2023-02-16T14:30:26Z	2023-02-16T14:10:52Z	2023-02-16T14:30:26Z	ga_session_number	1	Switzerland
9BF509EDB75B4DF7AB1476FFA0C77553	12	screen_view	2023-02-16	2023-02-16T14:33:28Z	2023-02-16T14:10:52Z	2023-02-16T14:33:28Z	ga_session_number	1	Switzerland
9BF509EDB75B4DF7AB1476FFA0C77553	12	screen_view	2023-02-16	2023-02-16T14:33:28Z	2023-02-16T14:10:52Z	2023-02-16T14:31:20Z	ga_session_number	1	Switzerland
9BF509EDB75B4DF7AB1476FFA0C77553	12	screen_view	2023-02-16	2023-02-16T14:33:28Z	2023-02-16T14:10:52Z	2023-02-16T14:33:28Z	ga_session_number	1	Switzerland
9BF509EDB75B4DF7AB1476FFA0C77553	12	screen_view	2023-02-16	2023-02-16T14:33:28Z	2023-02-16T14:10:52Z	2023-02-16T14:31:20Z	ga_session_number	1	Switzerland
9BF509EDB75B4DF7AB1476FFA0C77553	12	user_engagement	2023-02-16	2023-02-16T14:33:28Z	2023-02-16T14:10:52Z	2023-02-16T14:33:26Z	ga_session_number	1	Switzerland
9BF509EDB75B4DF7AB1476FFA0C77553	13	screen_view	2023-02-16	2023-02-16T14:42:37Z	2023-02-16T14:10:52Z	2023-02-16T14:42:37Z	ga_session_number	1	Switzerland
9BF509EDB75B4DF7AB1476FFA0C77553	13	screen_view	2023-02-16	2023-02-16T14:42:37Z	2023-02-16T14:10:52Z	2023-02-16T14:33:28Z	ga_session_number	1	Switzerland
9BF509EDB75B4DF7AB1476FFA0C77553	13	screen_view	2023-02-16	2023-02-16T14:42:37Z	2023-02-16T14:10:52Z	2023-02-16T14:42:37Z	ga_session_number	1	Switzerland
9BF509EDB75B4DF7AB1476FFA0C77553	13	screen_view	2023-02-16	2023-02-16T14:42:37Z	2023-02-16T14:10:52Z	2023-02-16T14:33:28Z	ga_session_number	1	Switzerland
9BF509EDB75B4DF7AB1476FFA0C77553	14	screen_view	2023-02-16	2023-02-16T14:42:59Z	2023-02-16T14:10:52Z	2023-02-16T14:42:37Z	ga_session_number	1	Switzerland
9BF509EDB75B4DF7AB1476FFA0C77553	14	screen_view	2023-02-16	2023-02-16T14:42:59Z	2023-02-16T14:10:52Z	2023-02-16T14:42:59Z	ga_session_number	1	Switzerland
9BF509EDB75B4DF7AB1476FFA0C77553	14	screen_view	2023-02-16	2023-02-16T14:42:59Z	2023-02-16T14:10:52Z	2023-02-16T14:42:37Z	ga_session_number	1	Switzerland
9BF509EDB75B4DF7AB1476FFA0C77553	14	screen_view	2023-02-16	2023-02-16T14:42:59Z	2023-02-16T14:10:52Z	2023-02-16T14:42:59Z	ga_session_number	1	Switzerland
9BF509EDB75B4DF7AB1476FFA0C77553	14	screen_view	2023-02-16	2023-02-16T14:42:59Z	2023-02-16T14:10:52Z	2023-02-16T14:42:37Z	ga_session_number	1	Switzerland
9BF509EDB75B4DF7AB1476FFA0C77553	14	screen_view	2023-02-16	2023-02-16T14:42:59Z	2023-02-16T14:10:52Z	2023-02-16T14:42:59Z	ga_session_number	1	Switzerland
9BF509EDB75B4DF7AB1476FFA0C77553	14	screen_view	2023-02-16	2023-02-16T14:42:59Z	2023-02-16T14:10:52Z	2023-02-16T14:42:37Z	ga_session_number	1	Switzerland
9BF509EDB75B4DF7AB1476FFA0C77553	14	screen_view	2023-02-16	2023-02-16T14:42:59Z	2023-02-16T14:10:52Z	2023-02-16T14:42:59Z	ga_session_number	1	Switzerland
9BF509EDB75B4DF7AB1476FFA0C77553	16	user_engagement	2023-02-16	2023-02-16T14:48:18Z	2023-02-16T14:10:52Z	2023-02-16T14:46:55Z	ga_session_number	1	Switzerland
9BF509EDB75B4DF7AB1476FFA0C77553	20	screen_view	2023-02-16	2023-02-16T15:20:48Z	2023-02-16T14:10:52Z	2023-02-16T15:17:49Z	ga_session_number	1	Switzerland
9BF509EDB75B4DF7AB1476FFA0C77553	20	screen_view	2023-02-16	2023-02-16T15:20:48Z	2023-02-16T14:10:52Z	2023-02-16T15:20:48Z	ga_session_number	1	Switzerland
9BF509EDB75B4DF7AB1476FFA0C77553	20	screen_view	2023-02-16	2023-02-16T15:20:48Z	2023-02-16T14:10:52Z	2023-02-16T15:17:49Z	ga_session_number	1	Switzerland
9BF509EDB75B4DF7AB1476FFA0C77553	20	screen_view	2023-02-16	2023-02-16T15:20:48Z	2023-02-16T14:10:52Z	2023-02-16T15:20:48Z	ga_session_number	1	Switzerland
9BF509EDB75B4DF7AB1476FFA0C77553	2	session_start	2023-02-16	2023-02-16T14:10:48Z	2023-02-16T14:10:52Z	NA	ga_session_number	1	NA
9BF509EDB75B4DF7AB1476FFA0C77553	5	screen_view	2023-02-16	2023-02-16T14:22:39Z	2023-02-16T14:10:52Z	2023-02-16T14:11:10Z	ga_session_number	1	Switzerland
9BF509EDB75B4DF7AB1476FFA0C77553	5	screen_view	2023-02-16	2023-02-16T14:22:39Z	2023-02-16T14:10:52Z	2023-02-16T14:22:39Z	ga_session_number	1	Switzerland
9BF509EDB75B4DF7AB1476FFA0C77553	5	screen_view	2023-02-16	2023-02-16T14:22:39Z	2023-02-16T14:10:52Z	2023-02-16T14:11:10Z	ga_session_number	1	Switzerland
9BF509EDB75B4DF7AB1476FFA0C77553	5	screen_view	2023-02-16	2023-02-16T14:22:39Z	2023-02-16T14:10:52Z	2023-02-16T14:22:39Z	ga_session_number	1	Switzerland
9BF509EDB75B4DF7AB1476FFA0C77553	6	screen_view	2023-02-16	2023-02-16T14:22:41Z	2023-02-16T14:10:52Z	2023-02-16T14:22:39Z	ga_session_number	1	Switzerland
9BF509EDB75B4DF7AB1476FFA0C77553	9	screen_view	2023-02-16	2023-02-16T14:30:26Z	2023-02-16T14:10:52Z	2023-02-16T14:24:11Z	ga_session_number	1	Switzerland
9BF509EDB75B4DF7AB1476FFA0C77553	9	screen_view	2023-02-16	2023-02-16T14:30:26Z	2023-02-16T14:10:52Z	2023-02-16T14:30:26Z	ga_session_number	1	Switzerland
9BF509EDB75B4DF7AB1476FFA0C77553	9	screen_view	2023-02-16	2023-02-16T14:30:26Z	2023-02-16T14:10:52Z	2023-02-16T14:24:11Z	ga_session_number	1	Switzerland
9BF509EDB75B4DF7AB1476FFA0C77553	9	screen_view	2023-02-16	2023-02-16T14:30:26Z	2023-02-16T14:10:52Z	2023-02-16T14:30:26Z	ga_session_number	1	Switzerland
9BF509EDB75B4DF7AB1476FFA0C77553	9	user_engagement	2023-02-16	2023-02-16T14:30:41Z	2023-02-16T14:10:52Z	2023-02-16T14:30:21Z	ga_session_number	1	Switzerland
9BF509EDB75B4DF7AB1476FFA0C77553	11	screen_view	2023-02-16	2023-02-16T14:31:20Z	2023-02-16T14:10:52Z	2023-02-16T14:30:42Z	ga_session_number	1	Switzerland
9BF509EDB75B4DF7AB1476FFA0C77553	11	screen_view	2023-02-16	2023-02-16T14:31:20Z	2023-02-16T14:10:52Z	2023-02-16T14:31:20Z	ga_session_number	1	Switzerland
9BF509EDB75B4DF7AB1476FFA0C77553	11	screen_view	2023-02-16	2023-02-16T14:31:20Z	2023-02-16T14:10:52Z	2023-02-16T14:30:42Z	ga_session_number	1	Switzerland
9BF509EDB75B4DF7AB1476FFA0C77553	11	screen_view	2023-02-16	2023-02-16T14:31:20Z	2023-02-16T14:10:52Z	2023-02-16T14:31:20Z	ga_session_number	1	Switzerland
9BF509EDB75B4DF7AB1476FFA0C77553	15	screen_view	2023-02-16	2023-02-16T14:45:29Z	2023-02-16T14:10:52Z	2023-02-16T14:45:29Z	ga_session_number	1	Switzerland
9BF509EDB75B4DF7AB1476FFA0C77553	15	screen_view	2023-02-16	2023-02-16T14:45:29Z	2023-02-16T14:10:52Z	2023-02-16T14:42:59Z	ga_session_number	1	Switzerland
9BF509EDB75B4DF7AB1476FFA0C77553	15	screen_view	2023-02-16	2023-02-16T14:45:29Z	2023-02-16T14:10:52Z	2023-02-16T14:45:29Z	ga_session_number	1	Switzerland
9BF509EDB75B4DF7AB1476FFA0C77553	15	screen_view	2023-02-16	2023-02-16T14:45:29Z	2023-02-16T14:10:52Z	2023-02-16T14:42:59Z	ga_session_number	1	Switzerland
9BF509EDB75B4DF7AB1476FFA0C77553	4	screen_view	2023-02-16	2023-02-16T14:11:10Z	2023-02-16T14:10:52Z	2023-02-16T14:10:56Z	ga_session_number	1	Switzerland
9BF509EDB75B4DF7AB1476FFA0C77553	4	screen_view	2023-02-16	2023-02-16T14:11:10Z	2023-02-16T14:10:52Z	2023-02-16T14:11:10Z	ga_session_number	1	Switzerland
9BF509EDB75B4DF7AB1476FFA0C77553	4	screen_view	2023-02-16	2023-02-16T14:11:10Z	2023-02-16T14:10:52Z	2023-02-16T14:10:56Z	ga_session_number	1	Switzerland
9BF509EDB75B4DF7AB1476FFA0C77553	4	screen_view	2023-02-16	2023-02-16T14:11:10Z	2023-02-16T14:10:52Z	2023-02-16T14:11:10Z	ga_session_number	1	Switzerland
9BF509EDB75B4DF7AB1476FFA0C77553	8	user_engagement	2023-02-16	2023-02-16T14:30:21Z	2023-02-16T14:10:52Z	2023-02-16T14:30:21Z	ga_session_number	1	Switzerland
9BF509EDB75B4DF7AB1476FFA0C77553	11	screen_view	2023-02-16	2023-02-16T14:31:20Z	2023-02-16T14:10:52Z	2023-02-16T14:30:42Z	ga_session_number	1	Switzerland
9BF509EDB75B4DF7AB1476FFA0C77553	11	screen_view	2023-02-16	2023-02-16T14:31:20Z	2023-02-16T14:10:52Z	2023-02-16T14:31:20Z	ga_session_number	1	Switzerland
9BF509EDB75B4DF7AB1476FFA0C77553	11	screen_view	2023-02-16	2023-02-16T14:31:20Z	2023-02-16T14:10:52Z	2023-02-16T14:30:42Z	ga_session_number	1	Switzerland
9BF509EDB75B4DF7AB1476FFA0C77553	11	screen_view	2023-02-16	2023-02-16T14:31:20Z	2023-02-16T14:10:52Z	2023-02-16T14:31:20Z	ga_session_number	1	Switzerland
9BF509EDB75B4DF7AB1476FFA0C77553	12	screen_view	2023-02-16	2023-02-16T14:33:28Z	2023-02-16T14:10:52Z	2023-02-16T14:33:28Z	ga_session_number	1	Switzerland
9BF509EDB75B4DF7AB1476FFA0C77553	12	screen_view	2023-02-16	2023-02-16T14:33:28Z	2023-02-16T14:10:52Z	2023-02-16T14:31:20Z	ga_session_number	1	Switzerland
9BF509EDB75B4DF7AB1476FFA0C77553	12	screen_view	2023-02-16	2023-02-16T14:33:28Z	2023-02-16T14:10:52Z	2023-02-16T14:33:28Z	ga_session_number	1	Switzerland
9BF509EDB75B4DF7AB1476FFA0C77553	12	screen_view	2023-02-16	2023-02-16T14:33:28Z	2023-02-16T14:10:52Z	2023-02-16T14:31:20Z	ga_session_number	1	Switzerland
9BF509EDB75B4DF7AB1476FFA0C77553	16	screen_view	2023-02-16	2023-02-16T14:47:50Z	2023-02-16T14:10:52Z	2023-02-16T14:45:29Z	ga_session_number	1	Switzerland
9BF509EDB75B4DF7AB1476FFA0C77553	16	screen_view	2023-02-16	2023-02-16T14:47:50Z	2023-02-16T14:10:52Z	2023-02-16T14:47:50Z	ga_session_number	1	Switzerland
9BF509EDB75B4DF7AB1476FFA0C77553	16	screen_view	2023-02-16	2023-02-16T14:47:50Z	2023-02-16T14:10:52Z	2023-02-16T14:45:29Z	ga_session_number	1	Switzerland
9BF509EDB75B4DF7AB1476FFA0C77553	16	screen_view	2023-02-16	2023-02-16T14:47:50Z	2023-02-16T14:10:52Z	2023-02-16T14:47:50Z	ga_session_number	1	Switzerland
9BF509EDB75B4DF7AB1476FFA0C77553	17	screen_view	2023-02-16	2023-02-16T15:07:40Z	2023-02-16T14:10:52Z	2023-02-16T15:07:40Z	ga_session_number	1	Switzerland
9BF509EDB75B4DF7AB1476FFA0C77553	17	screen_view	2023-02-16	2023-02-16T15:07:40Z	2023-02-16T14:10:52Z	2023-02-16T14:47:50Z	ga_session_number	1	Switzerland
9BF509EDB75B4DF7AB1476FFA0C77553	17	screen_view	2023-02-16	2023-02-16T15:07:40Z	2023-02-16T14:10:52Z	2023-02-16T15:07:40Z	ga_session_number	1	Switzerland
9BF509EDB75B4DF7AB1476FFA0C77553	17	screen_view	2023-02-16	2023-02-16T15:07:40Z	2023-02-16T14:10:52Z	2023-02-16T14:47:50Z	ga_session_number	1	Switzerland
9BF509EDB75B4DF7AB1476FFA0C77553	19	screen_view	2023-02-16	2023-02-16T15:17:49Z	2023-02-16T14:10:52Z	2023-02-16T15:08:06Z	ga_session_number	1	Switzerland
9BF509EDB75B4DF7AB1476FFA0C77553	19	screen_view	2023-02-16	2023-02-16T15:17:49Z	2023-02-16T14:10:52Z	2023-02-16T15:17:49Z	ga_session_number	1	Switzerland
9BF509EDB75B4DF7AB1476FFA0C77553	19	screen_view	2023-02-16	2023-02-16T15:17:49Z	2023-02-16T14:10:52Z	2023-02-16T15:08:06Z	ga_session_number	1	Switzerland
9BF509EDB75B4DF7AB1476FFA0C77553	19	screen_view	2023-02-16	2023-02-16T15:17:49Z	2023-02-16T14:10:52Z	2023-02-16T15:17:49Z	ga_session_number	1	Switzerland
9BF509EDB75B4DF7AB1476FFA0C77553	19	screen_view	2023-02-16	2023-02-16T15:17:49Z	2023-02-16T14:10:52Z	2023-02-16T15:08:06Z	ga_session_number	1	Switzerland
9BF509EDB75B4DF7AB1476FFA0C77553	19	screen_view	2023-02-16	2023-02-16T15:17:49Z	2023-02-16T14:10:52Z	2023-02-16T15:17:49Z	ga_session_number	1	Switzerland
9BF509EDB75B4DF7AB1476FFA0C77553	19	screen_view	2023-02-16	2023-02-16T15:17:49Z	2023-02-16T14:10:52Z	2023-02-16T15:08:06Z	ga_session_number	1	Switzerland
9BF509EDB75B4DF7AB1476FFA0C77553	19	screen_view	2023-02-16	2023-02-16T15:17:49Z	2023-02-16T14:10:52Z	2023-02-16T15:17:49Z	ga_session_number	1	Switzerland
A5F0EC1CE7C842D88DEFD3987A75A691	2	session_start	2023-01-25	2023-01-25T15:10:47Z	2023-01-25T15:10:52Z	NA	ga_session_number	1	NA
A5F0EC1CE7C842D88DEFD3987A75A691	2	user_engagement	2023-01-25	2023-01-25T15:10:47Z	2023-01-25T15:10:52Z	NA	ga_session_number	1	NA
A5F0EC1CE7C842D88DEFD3987A75A691	2	screen_view	2023-01-25	2023-01-25T15:10:59Z	2023-01-25T15:10:52Z	2023-01-25T15:10:59Z	ga_session_number	1	Belgium
A5F0EC1CE7C842D88DEFD3987A75A691	2	screen_view	2023-01-25	2023-01-25T15:10:59Z	2023-01-25T15:10:52Z	2023-01-25T15:10:59Z	ga_session_number	1	Belgium
A5F0EC1CE7C842D88DEFD3987A75A691	2	screen_view	2023-01-25	2023-01-25T15:10:59Z	2023-01-25T15:10:52Z	2023-01-25T15:10:59Z	ga_session_number	1	Belgium
A5F0EC1CE7C842D88DEFD3987A75A691	2	screen_view	2023-01-25	2023-01-25T15:10:59Z	2023-01-25T15:10:52Z	2023-01-25T15:10:59Z	ga_session_number	1	Belgium
A5F0EC1CE7C842D88DEFD3987A75A691	3	user_engagement	2023-01-25	2023-01-25T15:11:07Z	2023-01-25T15:10:52Z	2023-01-25T15:10:47Z	ga_session_number	1	Belgium
A5F0EC1CE7C842D88DEFD3987A75A691	4	screen_view	2023-01-25	2023-01-25T15:11:09Z	2023-01-25T15:10:52Z	2023-01-25T15:10:59Z	ga_session_number	1	Belgium
A5F0EC1CE7C842D88DEFD3987A75A691	4	screen_view	2023-01-25	2023-01-25T15:11:09Z	2023-01-25T15:10:52Z	2023-01-25T15:11:09Z	ga_session_number	1	Belgium
A5F0EC1CE7C842D88DEFD3987A75A691	4	screen_view	2023-01-25	2023-01-25T15:11:09Z	2023-01-25T15:10:52Z	2023-01-25T15:10:59Z	ga_session_number	1	Belgium
A5F0EC1CE7C842D88DEFD3987A75A691	4	screen_view	2023-01-25	2023-01-25T15:11:09Z	2023-01-25T15:10:52Z	2023-01-25T15:11:09Z	ga_session_number	1	Belgium
A5F0EC1CE7C842D88DEFD3987A75A691	4	screen_view	2023-01-25	2023-01-25T15:11:09Z	2023-01-25T15:10:52Z	2023-01-25T15:10:59Z	ga_session_number	1	Belgium
A5F0EC1CE7C842D88DEFD3987A75A691	4	screen_view	2023-01-25	2023-01-25T15:11:09Z	2023-01-25T15:10:52Z	2023-01-25T15:11:09Z	ga_session_number	1	Belgium
A5F0EC1CE7C842D88DEFD3987A75A691	4	screen_view	2023-01-25	2023-01-25T15:11:09Z	2023-01-25T15:10:52Z	2023-01-25T15:10:59Z	ga_session_number	1	Belgium
A5F0EC1CE7C842D88DEFD3987A75A691	4	screen_view	2023-01-25	2023-01-25T15:11:09Z	2023-01-25T15:10:52Z	2023-01-25T15:11:09Z	ga_session_number	1	Belgium
A5F0EC1CE7C842D88DEFD3987A75A691	4	user_engagement	2023-01-25	2023-01-25T15:11:29Z	2023-01-25T15:10:52Z	2023-01-25T15:11:07Z	ga_session_number	1	Belgium
A5F0EC1CE7C842D88DEFD3987A75A691	5	screen_view	2023-01-25	2023-01-25T15:11:32Z	2023-01-25T15:10:52Z	2023-01-25T15:11:09Z	ga_session_number	1	Belgium
A5F0EC1CE7C842D88DEFD3987A75A691	5	screen_view	2023-01-25	2023-01-25T15:11:32Z	2023-01-25T15:10:52Z	2023-01-25T15:11:32Z	ga_session_number	1	Belgium
A5F0EC1CE7C842D88DEFD3987A75A691	5	screen_view	2023-01-25	2023-01-25T15:11:32Z	2023-01-25T15:10:52Z	2023-01-25T15:11:09Z	ga_session_number	1	Belgium
A5F0EC1CE7C842D88DEFD3987A75A691	5	screen_view	2023-01-25	2023-01-25T15:11:32Z	2023-01-25T15:10:52Z	2023-01-25T15:11:32Z	ga_session_number	1	Belgium
A5F0EC1CE7C842D88DEFD3987A75A691	5	screen_view	2023-01-25	2023-01-25T15:11:32Z	2023-01-25T15:10:52Z	2023-01-25T15:11:09Z	ga_session_number	1	Belgium
A5F0EC1CE7C842D88DEFD3987A75A691	5	screen_view	2023-01-25	2023-01-25T15:11:32Z	2023-01-25T15:10:52Z	2023-01-25T15:11:32Z	ga_session_number	1	Belgium
A5F0EC1CE7C842D88DEFD3987A75A691	5	screen_view	2023-01-25	2023-01-25T15:11:32Z	2023-01-25T15:10:52Z	2023-01-25T15:11:09Z	ga_session_number	1	Belgium
A5F0EC1CE7C842D88DEFD3987A75A691	5	screen_view	2023-01-25	2023-01-25T15:11:32Z	2023-01-25T15:10:52Z	2023-01-25T15:11:32Z	ga_session_number	1	Belgium
A5F0EC1CE7C842D88DEFD3987A75A691	5	user_engagement	2023-01-25	2023-01-25T15:11:37Z	2023-01-25T15:10:52Z	2023-01-25T15:11:29Z	ga_session_number	1	Belgium
A5F0EC1CE7C842D88DEFD3987A75A691	6	screen_view	2023-01-25	2023-01-25T15:11:46Z	2023-01-25T15:10:52Z	2023-01-25T15:11:32Z	ga_session_number	1	Belgium
A5F0EC1CE7C842D88DEFD3987A75A691	6	screen_view	2023-01-25	2023-01-25T15:11:48Z	2023-01-25T15:10:52Z	2023-01-25T15:11:46Z	ga_session_number	1	Belgium
A5F0EC1CE7C842D88DEFD3987A75A691	6	user_engagement	2023-01-25	2023-01-25T15:11:59Z	2023-01-25T15:10:52Z	2023-01-25T15:11:37Z	ga_session_number	1	Belgium
A5F0EC1CE7C842D88DEFD3987A75A691	7	screen_view	2023-01-25	2023-01-25T15:12:01Z	2023-01-25T15:10:52Z	2023-01-25T15:11:48Z	ga_session_number	1	Belgium
A5F0EC1CE7C842D88DEFD3987A75A691	7	screen_view	2023-01-25	2023-01-25T15:12:01Z	2023-01-25T15:10:52Z	2023-01-25T15:12:01Z	ga_session_number	1	Belgium
A5F0EC1CE7C842D88DEFD3987A75A691	7	screen_view	2023-01-25	2023-01-25T15:12:01Z	2023-01-25T15:10:52Z	2023-01-25T15:11:48Z	ga_session_number	1	Belgium
A5F0EC1CE7C842D88DEFD3987A75A691	7	screen_view	2023-01-25	2023-01-25T15:12:01Z	2023-01-25T15:10:52Z	2023-01-25T15:12:01Z	ga_session_number	1	Belgium
A5F0EC1CE7C842D88DEFD3987A75A691	7	screen_view	2023-01-25	2023-01-25T15:12:01Z	2023-01-25T15:10:52Z	2023-01-25T15:11:48Z	ga_session_number	1	Belgium
A5F0EC1CE7C842D88DEFD3987A75A691	7	screen_view	2023-01-25	2023-01-25T15:12:01Z	2023-01-25T15:10:52Z	2023-01-25T15:12:01Z	ga_session_number	1	Belgium
A5F0EC1CE7C842D88DEFD3987A75A691	7	screen_view	2023-01-25	2023-01-25T15:12:01Z	2023-01-25T15:10:52Z	2023-01-25T15:11:48Z	ga_session_number	1	Belgium
A5F0EC1CE7C842D88DEFD3987A75A691	7	screen_view	2023-01-25	2023-01-25T15:12:01Z	2023-01-25T15:10:52Z	2023-01-25T15:12:01Z	ga_session_number	1	Belgium
A5F0EC1CE7C842D88DEFD3987A75A691	7	user_engagement	2023-01-25	2023-01-25T15:12:02Z	2023-01-25T15:10:52Z	2023-01-25T15:11:59Z	ga_session_number	1	Belgium
A5F0EC1CE7C842D88DEFD3987A75A691	8	screen_view	2023-01-25	2023-01-25T15:22:59Z	2023-01-25T15:10:52Z	2023-01-25T15:12:01Z	ga_session_number	1	Belgium
A5F0EC1CE7C842D88DEFD3987A75A691	8	screen_view	2023-01-25	2023-01-25T15:22:59Z	2023-01-25T15:10:52Z	2023-01-25T15:22:59Z	ga_session_number	1	Belgium
A5F0EC1CE7C842D88DEFD3987A75A691	8	screen_view	2023-01-25	2023-01-25T15:22:59Z	2023-01-25T15:10:52Z	2023-01-25T15:12:01Z	ga_session_number	1	Belgium
A5F0EC1CE7C842D88DEFD3987A75A691	8	screen_view	2023-01-25	2023-01-25T15:22:59Z	2023-01-25T15:10:52Z	2023-01-25T15:22:59Z	ga_session_number	1	Belgium
A5F0EC1CE7C842D88DEFD3987A75A691	8	screen_view	2023-01-25	2023-01-25T15:22:59Z	2023-01-25T15:10:52Z	2023-01-25T15:12:01Z	ga_session_number	1	Belgium
A5F0EC1CE7C842D88DEFD3987A75A691	8	screen_view	2023-01-25	2023-01-25T15:22:59Z	2023-01-25T15:10:52Z	2023-01-25T15:22:59Z	ga_session_number	1	Belgium
A5F0EC1CE7C842D88DEFD3987A75A691	8	screen_view	2023-01-25	2023-01-25T15:22:59Z	2023-01-25T15:10:52Z	2023-01-25T15:12:01Z	ga_session_number	1	Belgium
A5F0EC1CE7C842D88DEFD3987A75A691	8	screen_view	2023-01-25	2023-01-25T15:22:59Z	2023-01-25T15:10:52Z	2023-01-25T15:22:59Z	ga_session_number	1	Belgium
A5F0EC1CE7C842D88DEFD3987A75A691	8	user_engagement	2023-01-25	2023-01-25T15:23:07Z	2023-01-25T15:10:52Z	2023-01-25T15:12:02Z	ga_session_number	1	Belgium
A5F0EC1CE7C842D88DEFD3987A75A691	9	screen_view	2023-01-25	2023-01-25T15:23:14Z	2023-01-25T15:10:52Z	2023-01-25T15:22:59Z	ga_session_number	1	Belgium
A5F0EC1CE7C842D88DEFD3987A75A691	9	user_engagement	2023-01-25	2023-01-25T15:23:18Z	2023-01-25T15:10:52Z	2023-01-25T15:23:07Z	ga_session_number	1	Belgium
A5F0EC1CE7C842D88DEFD3987A75A691	10	screen_view	2023-01-25	2023-01-25T15:23:20Z	2023-01-25T15:10:52Z	2023-01-25T15:23:14Z	ga_session_number	1	Belgium
A5F0EC1CE7C842D88DEFD3987A75A691	10	screen_view	2023-01-25	2023-01-25T15:23:20Z	2023-01-25T15:10:52Z	2023-01-25T15:23:20Z	ga_session_number	1	Belgium
A5F0EC1CE7C842D88DEFD3987A75A691	10	screen_view	2023-01-25	2023-01-25T15:23:20Z	2023-01-25T15:10:52Z	2023-01-25T15:23:14Z	ga_session_number	1	Belgium
A5F0EC1CE7C842D88DEFD3987A75A691	10	screen_view	2023-01-25	2023-01-25T15:23:20Z	2023-01-25T15:10:52Z	2023-01-25T15:23:20Z	ga_session_number	1	Belgium
A5F0EC1CE7C842D88DEFD3987A75A691	10	screen_view	2023-01-25	2023-01-25T15:23:20Z	2023-01-25T15:10:52Z	2023-01-25T15:23:14Z	ga_session_number	1	Belgium
A5F0EC1CE7C842D88DEFD3987A75A691	10	screen_view	2023-01-25	2023-01-25T15:23:20Z	2023-01-25T15:10:52Z	2023-01-25T15:23:20Z	ga_session_number	1	Belgium
A5F0EC1CE7C842D88DEFD3987A75A691	10	screen_view	2023-01-25	2023-01-25T15:23:20Z	2023-01-25T15:10:52Z	2023-01-25T15:23:14Z	ga_session_number	1	Belgium
A5F0EC1CE7C842D88DEFD3987A75A691	10	screen_view	2023-01-25	2023-01-25T15:23:20Z	2023-01-25T15:10:52Z	2023-01-25T15:23:20Z	ga_session_number	1	Belgium
A5F0EC1CE7C842D88DEFD3987A75A691	10	user_engagement	2023-01-25	2023-01-25T15:23:22Z	2023-01-25T15:10:52Z	2023-01-25T15:23:18Z	ga_session_number	1	Belgium
4F80DF6DF1BA4DEFAB00BC13EEE5201F	28	session_start	2023-01-25	2023-01-25T19:10:36Z	2023-01-25T19:10:41Z	2022-07-11T18:48:41Z	ga_session_number	7	Germany
4F80DF6DF1BA4DEFAB00BC13EEE5201F	29	user_engagement	2023-01-25	2023-01-25T19:10:57Z	2023-01-25T19:10:41Z	2022-07-11T18:55:05Z	ga_session_number	7	Germany
4F80DF6DF1BA4DEFAB00BC13EEE5201F	30	screen_view	2023-01-25	2023-01-25T19:11:00Z	2023-01-25T19:10:41Z	2022-07-11T18:55:05Z	ga_session_number	7	Germany
4F80DF6DF1BA4DEFAB00BC13EEE5201F	30	screen_view	2023-01-25	2023-01-25T19:11:00Z	2023-01-25T19:10:41Z	2023-01-25T19:11:00Z	ga_session_number	7	Germany
4F80DF6DF1BA4DEFAB00BC13EEE5201F	30	screen_view	2023-01-25	2023-01-25T19:11:00Z	2023-01-25T19:10:41Z	2022-07-11T18:55:05Z	ga_session_number	7	Germany
4F80DF6DF1BA4DEFAB00BC13EEE5201F	30	screen_view	2023-01-25	2023-01-25T19:11:00Z	2023-01-25T19:10:41Z	2023-01-25T19:11:00Z	ga_session_number	7	Germany
4F80DF6DF1BA4DEFAB00BC13EEE5201F	30	screen_view	2023-01-25	2023-01-25T19:11:00Z	2023-01-25T19:10:41Z	2022-07-11T18:55:05Z	ga_session_number	7	Germany
4F80DF6DF1BA4DEFAB00BC13EEE5201F	30	screen_view	2023-01-25	2023-01-25T19:11:00Z	2023-01-25T19:10:41Z	2023-01-25T19:11:00Z	ga_session_number	7	Germany
4F80DF6DF1BA4DEFAB00BC13EEE5201F	30	screen_view	2023-01-25	2023-01-25T19:11:00Z	2023-01-25T19:10:41Z	2022-07-11T18:55:05Z	ga_session_number	7	Germany
4F80DF6DF1BA4DEFAB00BC13EEE5201F	30	screen_view	2023-01-25	2023-01-25T19:11:00Z	2023-01-25T19:10:41Z	2023-01-25T19:11:00Z	ga_session_number	7	Germany
4F80DF6DF1BA4DEFAB00BC13EEE5201F	30	user_engagement	2023-01-25	2023-01-25T19:11:04Z	2023-01-25T19:10:41Z	2023-01-25T19:10:57Z	ga_session_number	7	Germany
80AEA080B2E0474D97508501BD34966C	178	session_start	2023-01-25	2023-01-25T13:37:32Z	2023-01-25T13:37:36Z	2023-01-16T10:52:27Z	ga_session_number	71	Switzerland
80AEA080B2E0474D97508501BD34966C	178	screen_view	2023-01-25	2023-01-25T13:37:36Z	2023-01-25T13:37:36Z	2023-01-16T10:52:27Z	ga_session_number	71	Switzerland
80AEA080B2E0474D97508501BD34966C	179	user_engagement	2023-01-25	2023-01-25T13:38:33Z	2023-01-25T13:37:36Z	2023-01-16T10:52:27Z	ga_session_number	71	Switzerland
D5F57321961A4EA3BBE818A963BACFD1	2	session_start	2022-10-02	2022-10-02T00:37:07Z	2022-10-02T00:37:13Z	NA	ga_session_number	3	NA
D5F57321961A4EA3BBE818A963BACFD1	2	user_engagement	2022-10-02	2022-10-02T00:37:07Z	2022-10-02T00:37:13Z	NA	ga_session_number	3	NA
D5F57321961A4EA3BBE818A963BACFD1	2	screen_view	2022-10-02	2022-10-02T00:37:12Z	2022-10-02T00:37:13Z	NA	ga_session_number	3	NA
D5F57321961A4EA3BBE818A963BACFD1	2	os_update	2022-10-02	2022-10-02T00:37:14Z	2022-10-02T00:37:13Z	NA	ga_session_number	3	NA
D5F57321961A4EA3BBE818A963BACFD1	3	user_engagement	2022-10-02	2022-10-02T00:38:33Z	2022-10-02T00:37:13Z	2022-10-02T00:37:07Z	ga_session_number	3	United States
9AC94CAE3A4B43ABB7DC94FAC7037369	2	session_start	2022-12-30	2022-12-30T12:15:28Z	2022-12-30T12:15:42Z	NA	ga_session_number	1	NA
9AC94CAE3A4B43ABB7DC94FAC7037369	2	user_engagement	2022-12-30	2022-12-30T12:15:28Z	2022-12-30T12:15:42Z	NA	ga_session_number	1	NA
9AC94CAE3A4B43ABB7DC94FAC7037369	2	screen_view	2022-12-30	2022-12-30T12:15:40Z	2022-12-30T12:15:42Z	2022-12-30T12:15:40Z	ga_session_number	1	Switzerland
9AC94CAE3A4B43ABB7DC94FAC7037369	2	screen_view	2022-12-30	2022-12-30T12:15:40Z	2022-12-30T12:15:42Z	2022-12-30T12:15:40Z	ga_session_number	1	Switzerland
9AC94CAE3A4B43ABB7DC94FAC7037369	2	screen_view	2022-12-30	2022-12-30T12:15:40Z	2022-12-30T12:15:42Z	2022-12-30T12:15:40Z	ga_session_number	1	Switzerland
9AC94CAE3A4B43ABB7DC94FAC7037369	2	screen_view	2022-12-30	2022-12-30T12:15:40Z	2022-12-30T12:15:42Z	2022-12-30T12:15:40Z	ga_session_number	1	Switzerland
9AC94CAE3A4B43ABB7DC94FAC7037369	3	screen_view	2022-12-30	2022-12-30T12:15:44Z	2022-12-30T12:15:42Z	2022-12-30T12:15:40Z	ga_session_number	1	Switzerland
9AC94CAE3A4B43ABB7DC94FAC7037369	3	screen_view	2022-12-30	2022-12-30T12:15:44Z	2022-12-30T12:15:42Z	2022-12-30T12:15:44Z	ga_session_number	1	Switzerland
9AC94CAE3A4B43ABB7DC94FAC7037369	3	screen_view	2022-12-30	2022-12-30T12:15:44Z	2022-12-30T12:15:42Z	2022-12-30T12:15:40Z	ga_session_number	1	Switzerland
9AC94CAE3A4B43ABB7DC94FAC7037369	3	screen_view	2022-12-30	2022-12-30T12:15:44Z	2022-12-30T12:15:42Z	2022-12-30T12:15:44Z	ga_session_number	1	Switzerland
9AC94CAE3A4B43ABB7DC94FAC7037369	3	screen_view	2022-12-30	2022-12-30T12:15:44Z	2022-12-30T12:15:42Z	2022-12-30T12:15:40Z	ga_session_number	1	Switzerland
9AC94CAE3A4B43ABB7DC94FAC7037369	3	screen_view	2022-12-30	2022-12-30T12:15:44Z	2022-12-30T12:15:42Z	2022-12-30T12:15:44Z	ga_session_number	1	Switzerland
9AC94CAE3A4B43ABB7DC94FAC7037369	3	screen_view	2022-12-30	2022-12-30T12:15:44Z	2022-12-30T12:15:42Z	2022-12-30T12:15:40Z	ga_session_number	1	Switzerland
9AC94CAE3A4B43ABB7DC94FAC7037369	3	screen_view	2022-12-30	2022-12-30T12:15:44Z	2022-12-30T12:15:42Z	2022-12-30T12:15:44Z	ga_session_number	1	Switzerland
9AC94CAE3A4B43ABB7DC94FAC7037369	3	user_engagement	2022-12-30	2022-12-30T12:15:49Z	2022-12-30T12:15:42Z	2022-12-30T12:15:28Z	ga_session_number	1	Switzerland
9AC94CAE3A4B43ABB7DC94FAC7037369	4	screen_view	2022-12-30	2022-12-30T12:15:52Z	2022-12-30T12:15:42Z	2022-12-30T12:15:44Z	ga_session_number	1	Switzerland
9AC94CAE3A4B43ABB7DC94FAC7037369	4	screen_view	2022-12-30	2022-12-30T12:15:52Z	2022-12-30T12:15:42Z	2022-12-30T12:15:52Z	ga_session_number	1	Switzerland
9AC94CAE3A4B43ABB7DC94FAC7037369	4	screen_view	2022-12-30	2022-12-30T12:15:52Z	2022-12-30T12:15:42Z	2022-12-30T12:15:44Z	ga_session_number	1	Switzerland
9AC94CAE3A4B43ABB7DC94FAC7037369	4	screen_view	2022-12-30	2022-12-30T12:15:52Z	2022-12-30T12:15:42Z	2022-12-30T12:15:52Z	ga_session_number	1	Switzerland
9AC94CAE3A4B43ABB7DC94FAC7037369	4	screen_view	2022-12-30	2022-12-30T12:15:52Z	2022-12-30T12:15:42Z	2022-12-30T12:15:44Z	ga_session_number	1	Switzerland
9AC94CAE3A4B43ABB7DC94FAC7037369	4	screen_view	2022-12-30	2022-12-30T12:15:52Z	2022-12-30T12:15:42Z	2022-12-30T12:15:52Z	ga_session_number	1	Switzerland
9AC94CAE3A4B43ABB7DC94FAC7037369	4	screen_view	2022-12-30	2022-12-30T12:15:52Z	2022-12-30T12:15:42Z	2022-12-30T12:15:44Z	ga_session_number	1	Switzerland
9AC94CAE3A4B43ABB7DC94FAC7037369	4	screen_view	2022-12-30	2022-12-30T12:15:52Z	2022-12-30T12:15:42Z	2022-12-30T12:15:52Z	ga_session_number	1	Switzerland
9AC94CAE3A4B43ABB7DC94FAC7037369	4	user_engagement	2022-12-30	2022-12-30T12:16:41Z	2022-12-30T12:15:42Z	2022-12-30T12:15:49Z	ga_session_number	1	Switzerland
7FB4AF1B29B941F589165E2CDEDEE586	2	session_start	2022-12-30	2022-12-30T14:24:31Z	2022-12-30T14:24:34Z	NA	ga_session_number	1	NA
7FB4AF1B29B941F589165E2CDEDEE586	2	user_engagement	2022-12-30	2022-12-30T14:24:31Z	2022-12-30T14:24:34Z	NA	ga_session_number	1	NA
7FB4AF1B29B941F589165E2CDEDEE586	2	screen_view	2022-12-30	2022-12-30T14:24:31Z	2022-12-30T14:24:34Z	NA	ga_session_number	1	NA
7FB4AF1B29B941F589165E2CDEDEE586	2	screen_view	2022-12-30	2022-12-30T14:24:39Z	2022-12-30T14:24:34Z	2022-12-30T14:24:31Z	ga_session_number	1	Germany
7FB4AF1B29B941F589165E2CDEDEE586	2	screen_view	2022-12-30	2022-12-30T14:24:39Z	2022-12-30T14:24:34Z	2022-12-30T14:24:39Z	ga_session_number	1	Germany
7FB4AF1B29B941F589165E2CDEDEE586	2	screen_view	2022-12-30	2022-12-30T14:24:39Z	2022-12-30T14:24:34Z	2022-12-30T14:24:31Z	ga_session_number	1	Germany
7FB4AF1B29B941F589165E2CDEDEE586	2	screen_view	2022-12-30	2022-12-30T14:24:39Z	2022-12-30T14:24:34Z	2022-12-30T14:24:39Z	ga_session_number	1	Germany
7FB4AF1B29B941F589165E2CDEDEE586	2	screen_view	2022-12-30	2022-12-30T14:24:39Z	2022-12-30T14:24:34Z	2022-12-30T14:24:31Z	ga_session_number	1	Germany
7FB4AF1B29B941F589165E2CDEDEE586	2	screen_view	2022-12-30	2022-12-30T14:24:39Z	2022-12-30T14:24:34Z	2022-12-30T14:24:39Z	ga_session_number	1	Germany
7FB4AF1B29B941F589165E2CDEDEE586	2	screen_view	2022-12-30	2022-12-30T14:24:39Z	2022-12-30T14:24:34Z	2022-12-30T14:24:31Z	ga_session_number	1	Germany
7FB4AF1B29B941F589165E2CDEDEE586	2	screen_view	2022-12-30	2022-12-30T14:24:39Z	2022-12-30T14:24:34Z	2022-12-30T14:24:39Z	ga_session_number	1	Germany
7FB4AF1B29B941F589165E2CDEDEE586	3	user_engagement	2022-12-30	2022-12-30T14:24:59Z	2022-12-30T14:24:34Z	2022-12-30T14:24:31Z	ga_session_number	1	Germany
7FB4AF1B29B941F589165E2CDEDEE586	4	screen_view	2022-12-30	2022-12-30T14:25:02Z	2022-12-30T14:24:34Z	2022-12-30T14:24:39Z	ga_session_number	1	Germany
7FB4AF1B29B941F589165E2CDEDEE586	4	screen_view	2022-12-30	2022-12-30T14:25:02Z	2022-12-30T14:24:34Z	2022-12-30T14:25:02Z	ga_session_number	1	Germany
7FB4AF1B29B941F589165E2CDEDEE586	4	screen_view	2022-12-30	2022-12-30T14:25:02Z	2022-12-30T14:24:34Z	2022-12-30T14:24:39Z	ga_session_number	1	Germany
7FB4AF1B29B941F589165E2CDEDEE586	4	screen_view	2022-12-30	2022-12-30T14:25:02Z	2022-12-30T14:24:34Z	2022-12-30T14:25:02Z	ga_session_number	1	Germany
7FB4AF1B29B941F589165E2CDEDEE586	4	screen_view	2022-12-30	2022-12-30T14:25:02Z	2022-12-30T14:24:34Z	2022-12-30T14:24:39Z	ga_session_number	1	Germany
7FB4AF1B29B941F589165E2CDEDEE586	4	screen_view	2022-12-30	2022-12-30T14:25:02Z	2022-12-30T14:24:34Z	2022-12-30T14:25:02Z	ga_session_number	1	Germany
7FB4AF1B29B941F589165E2CDEDEE586	4	screen_view	2022-12-30	2022-12-30T14:25:02Z	2022-12-30T14:24:34Z	2022-12-30T14:24:39Z	ga_session_number	1	Germany
7FB4AF1B29B941F589165E2CDEDEE586	4	screen_view	2022-12-30	2022-12-30T14:25:02Z	2022-12-30T14:24:34Z	2022-12-30T14:25:02Z	ga_session_number	1	Germany
7FB4AF1B29B941F589165E2CDEDEE586	4	user_engagement	2022-12-30	2022-12-30T14:26:14Z	2022-12-30T14:24:34Z	2022-12-30T14:24:59Z	ga_session_number	1	Germany
003635f4ac74d84bc0e3d097300d16ec	2	session_start	2022-12-30	2022-12-30T10:59:26Z	2022-12-30T10:59:26Z	NA	ga_session_number	1	NA
003635f4ac74d84bc0e3d097300d16ec	2	screen_view	2022-12-30	2022-12-30T10:59:26Z	2022-12-30T10:59:26Z	NA	ga_session_number	1	NA
003635f4ac74d84bc0e3d097300d16ec	3	firebase_campaign	2022-12-30	2022-12-30T10:59:26Z	2022-12-30T10:59:26Z	NA	ga_session_number	1	NA
003635f4ac74d84bc0e3d097300d16ec	4	app_clear_data	2022-12-30	2022-12-30T11:01:11Z	2022-12-30T10:59:26Z	NA	ga_session_number	1	NA
003635f4ac74d84bc0e3d097300d16ec	5	session_start	2022-12-30	2022-12-30T11:01:11Z	2022-12-30T11:01:11Z	2022-12-30T10:59:26Z	ga_session_number	2	Germany
003635f4ac74d84bc0e3d097300d16ec	5	screen_view	2022-12-30	2022-12-30T11:01:11Z	2022-12-30T11:01:11Z	2022-12-30T10:59:26Z	ga_session_number	2	Germany
003635f4ac74d84bc0e3d097300d16ec	5	user_engagement	2022-12-30	2022-12-30T11:01:14Z	2022-12-30T11:01:11Z	NA	ga_session_number	2	NA
003635f4ac74d84bc0e3d097300d16ec	5	app_open	2022-12-30	2022-12-30T11:01:25Z	2022-12-30T11:01:11Z	NA	ga_session_number	2	NA
003635f4ac74d84bc0e3d097300d16ec	5	user_engagement	2022-12-30	2022-12-30T11:01:34Z	2022-12-30T11:01:11Z	2022-12-30T11:01:14Z	ga_session_number	2	Germany
003635f4ac74d84bc0e3d097300d16ec	5	performance_stats	2022-12-30	2022-12-30T11:01:47Z	2022-12-30T11:01:11Z	NA	ga_session_number	2	NA
003635f4ac74d84bc0e3d097300d16ec	5	counts_Start	2022-12-30	2022-12-30T11:01:47Z	NA	NA	PageLost	1	NA
003635f4ac74d84bc0e3d097300d16ec	5	counts_Start	2022-12-30	2022-12-30T11:01:47Z	NA	NA	Ticks	736	NA
003635f4ac74d84bc0e3d097300d16ec	5	counts_Start	2022-12-30	2022-12-30T11:01:47Z	NA	NA	Click	3	NA
003635f4ac74d84bc0e3d097300d16ec	5	counts_Start	2022-12-30	2022-12-30T11:01:47Z	NA	NA	Drag	3	NA
003635f4ac74d84bc0e3d097300d16ec	5	counts_Start	2022-12-30	2022-12-30T11:01:47Z	NA	NA	PauseGame	1	NA
003635f4ac74d84bc0e3d097300d16ec	5	counts_Start	2022-12-30	2022-12-30T11:01:47Z	2022-12-30T11:01:11Z	NA	ga_session_number	2	NA
003635f4ac74d84bc0e3d097300d16ec	5	performance_stats	2022-12-30	2022-12-30T11:01:54Z	2022-12-30T11:01:11Z	2022-12-30T11:01:47Z	ga_session_number	2	Germany
003635f4ac74d84bc0e3d097300d16ec	5	scene_duration	2022-12-30	2022-12-30T11:01:54Z	2022-12-30T11:01:11Z	2022-12-30T11:01:54Z	ga_session_number	2	Germany
003635f4ac74d84bc0e3d097300d16ec	5	scene_duration	2022-12-30	2022-12-30T11:01:54Z	2022-12-30T11:01:11Z	2022-12-30T11:01:54Z	ga_session_number	2	Germany
003635f4ac74d84bc0e3d097300d16ec	5	scene_duration	2022-12-30	2022-12-30T11:01:54Z	NA	2022-12-30T11:01:54Z	UITutorial	7.36435222625732	Germany
003635f4ac74d84bc0e3d097300d16ec	5	counts_UITutorial	2022-12-30	2022-12-30T11:01:54Z	NA	NA	Ticks	443	NA
003635f4ac74d84bc0e3d097300d16ec	5	counts_UITutorial	2022-12-30	2022-12-30T11:01:54Z	2022-12-30T11:01:11Z	NA	ga_session_number	2	NA
003635f4ac74d84bc0e3d097300d16ec	5	scene_duration	2022-12-30	2022-12-30T11:01:54Z	2022-12-30T11:01:11Z	2022-12-30T11:01:54Z	ga_session_number	2	Germany
003635f4ac74d84bc0e3d097300d16ec	5	scene_duration	2022-12-30	2022-12-30T11:01:54Z	2022-12-30T11:01:11Z	2022-12-30T11:01:54Z	ga_session_number	2	Germany
003635f4ac74d84bc0e3d097300d16ec	5	scene_duration	2022-12-30	2022-12-30T11:01:54Z	NA	2022-12-30T11:01:54Z	SearchPage	0.00448099989444017	Germany
003635f4ac74d84bc0e3d097300d16ec	5	scene_duration	2022-12-30	2022-12-30T11:01:57Z	2022-12-30T11:01:11Z	2022-12-30T11:01:54Z	ga_session_number	2	Germany
003635f4ac74d84bc0e3d097300d16ec	5	scene_duration	2022-12-30	2022-12-30T11:01:57Z	NA	2022-12-30T11:01:54Z	Tutorial	2.52192902565002	Germany
003635f4ac74d84bc0e3d097300d16ec	5	scene_duration	2022-12-30	2022-12-30T11:02:04Z	NA	2022-12-30T11:01:57Z	SearchPage	7.49062776565552	Germany
003635f4ac74d84bc0e3d097300d16ec	5	scene_duration	2022-12-30	2022-12-30T11:02:04Z	2022-12-30T11:01:11Z	2022-12-30T11:01:57Z	ga_session_number	2	Germany
003635f4ac74d84bc0e3d097300d16ec	5	scene_duration	2022-12-30	2022-12-30T11:02:12Z	NA	2022-12-30T11:02:04Z	Encyclopedia	7.63451290130615	Germany
003635f4ac74d84bc0e3d097300d16ec	5	scene_duration	2022-12-30	2022-12-30T11:02:12Z	NA	2022-12-30T11:02:12Z	Encyclopedia	7.63451290130615	Germany
003635f4ac74d84bc0e3d097300d16ec	5	scene_duration	2022-12-30	2022-12-30T11:02:12Z	2022-12-30T11:01:11Z	2022-12-30T11:02:04Z	ga_session_number	2	Germany
003635f4ac74d84bc0e3d097300d16ec	5	scene_duration	2022-12-30	2022-12-30T11:02:12Z	2022-12-30T11:01:11Z	2022-12-30T11:02:12Z	ga_session_number	2	Germany
003635f4ac74d84bc0e3d097300d16ec	5	scene_duration	2022-12-30	2022-12-30T11:02:12Z	2022-12-30T11:01:11Z	2022-12-30T11:02:04Z	ga_session_number	2	Germany
003635f4ac74d84bc0e3d097300d16ec	5	scene_duration	2022-12-30	2022-12-30T11:02:12Z	2022-12-30T11:01:11Z	2022-12-30T11:02:12Z	ga_session_number	2	Germany
003635f4ac74d84bc0e3d097300d16ec	5	scene_duration	2022-12-30	2022-12-30T11:02:12Z	2022-12-30T11:01:11Z	2022-12-30T11:02:04Z	ga_session_number	2	Germany
003635f4ac74d84bc0e3d097300d16ec	5	scene_duration	2022-12-30	2022-12-30T11:02:12Z	2022-12-30T11:01:11Z	2022-12-30T11:02:12Z	ga_session_number	2	Germany
003635f4ac74d84bc0e3d097300d16ec	5	scene_duration	2022-12-30	2022-12-30T11:02:12Z	2022-12-30T11:01:11Z	2022-12-30T11:02:04Z	ga_session_number	2	Germany
003635f4ac74d84bc0e3d097300d16ec	5	scene_duration	2022-12-30	2022-12-30T11:02:12Z	2022-12-30T11:01:11Z	2022-12-30T11:02:12Z	ga_session_number	2	Germany
003635f4ac74d84bc0e3d097300d16ec	5	app_open	2022-12-30	2022-12-30T11:02:16Z	2022-12-30T11:01:11Z	2022-12-30T11:01:25Z	ga_session_number	2	Germany
003635f4ac74d84bc0e3d097300d16ec	5	performance_stats	2022-12-30	2022-12-30T11:02:21Z	2022-12-30T11:01:11Z	2022-12-30T11:01:54Z	ga_session_number	2	Germany
003635f4ac74d84bc0e3d097300d16ec	5	counts_Start	2022-12-30	2022-12-30T11:02:21Z	2022-12-30T11:01:11Z	2022-12-30T11:01:47Z	ga_session_number	2	Germany
003635f4ac74d84bc0e3d097300d16ec	5	counts_Start	2022-12-30	2022-12-30T11:02:21Z	NA	2022-12-30T11:01:47Z	PauseGame	1	Germany
003635f4ac74d84bc0e3d097300d16ec	5	counts_Start	2022-12-30	2022-12-30T11:02:21Z	NA	2022-12-30T11:01:47Z	PageLost	1	Germany
003635f4ac74d84bc0e3d097300d16ec	5	counts_Start	2022-12-30	2022-12-30T11:02:21Z	NA	2022-12-30T11:01:47Z	Click	1	Germany
003635f4ac74d84bc0e3d097300d16ec	5	counts_Start	2022-12-30	2022-12-30T11:02:21Z	NA	2022-12-30T11:01:47Z	Drag	2	Germany
003635f4ac74d84bc0e3d097300d16ec	5	counts_Start	2022-12-30	2022-12-30T11:02:21Z	NA	2022-12-30T11:01:47Z	Ticks	285	Germany
003635f4ac74d84bc0e3d097300d16ec	5	performance_stats	2022-12-30	2022-12-30T11:02:32Z	2022-12-30T11:01:11Z	2022-12-30T11:02:21Z	ga_session_number	2	Germany
003635f4ac74d84bc0e3d097300d16ec	5	scene_duration	2022-12-30	2022-12-30T11:02:32Z	NA	2022-12-30T11:02:12Z	UITutorial	11.6920700073242	Germany
003635f4ac74d84bc0e3d097300d16ec	5	scene_duration	2022-12-30	2022-12-30T11:02:32Z	NA	2022-12-30T11:02:32Z	UITutorial	11.6920700073242	Germany
003635f4ac74d84bc0e3d097300d16ec	5	scene_duration	2022-12-30	2022-12-30T11:02:32Z	2022-12-30T11:01:11Z	2022-12-30T11:02:12Z	ga_session_number	2	Germany
003635f4ac74d84bc0e3d097300d16ec	5	scene_duration	2022-12-30	2022-12-30T11:02:32Z	2022-12-30T11:01:11Z	2022-12-30T11:02:32Z	ga_session_number	2	Germany
003635f4ac74d84bc0e3d097300d16ec	5	scene_duration	2022-12-30	2022-12-30T11:02:32Z	2022-12-30T11:01:11Z	2022-12-30T11:02:12Z	ga_session_number	2	Germany
003635f4ac74d84bc0e3d097300d16ec	5	scene_duration	2022-12-30	2022-12-30T11:02:32Z	2022-12-30T11:01:11Z	2022-12-30T11:02:32Z	ga_session_number	2	Germany
003635f4ac74d84bc0e3d097300d16ec	5	counts_UITutorial	2022-12-30	2022-12-30T11:02:32Z	2022-12-30T11:01:11Z	2022-12-30T11:01:54Z	ga_session_number	2	Germany
003635f4ac74d84bc0e3d097300d16ec	5	counts_UITutorial	2022-12-30	2022-12-30T11:02:32Z	NA	2022-12-30T11:01:54Z	Ticks	704	Germany
003635f4ac74d84bc0e3d097300d16ec	5	scene_duration	2022-12-30	2022-12-30T11:02:32Z	2022-12-30T11:01:11Z	2022-12-30T11:02:12Z	ga_session_number	2	Germany
003635f4ac74d84bc0e3d097300d16ec	5	scene_duration	2022-12-30	2022-12-30T11:02:32Z	2022-12-30T11:01:11Z	2022-12-30T11:02:32Z	ga_session_number	2	Germany
003635f4ac74d84bc0e3d097300d16ec	5	scene_duration	2022-12-30	2022-12-30T11:02:32Z	2022-12-30T11:01:11Z	2022-12-30T11:02:12Z	ga_session_number	2	Germany
003635f4ac74d84bc0e3d097300d16ec	5	scene_duration	2022-12-30	2022-12-30T11:02:32Z	2022-12-30T11:01:11Z	2022-12-30T11:02:32Z	ga_session_number	2	Germany
003635f4ac74d84bc0e3d097300d16ec	5	scene_duration	2022-12-30	2022-12-30T11:02:32Z	NA	2022-12-30T11:02:12Z	SearchPage	3.89999986509793e-05	Germany
003635f4ac74d84bc0e3d097300d16ec	5	scene_duration	2022-12-30	2022-12-30T11:02:32Z	NA	2022-12-30T11:02:32Z	SearchPage	3.89999986509793e-05	Germany
003635f4ac74d84bc0e3d097300d16ec	5	scene_duration	2022-12-30	2022-12-30T11:02:34Z	2022-12-30T11:01:11Z	2022-12-30T11:02:32Z	ga_session_number	2	Germany
003635f4ac74d84bc0e3d097300d16ec	5	scene_duration	2022-12-30	2022-12-30T11:02:34Z	NA	2022-12-30T11:02:32Z	Tutorial	1.77314901351929	Germany
003635f4ac74d84bc0e3d097300d16ec	5	user_engagement	2022-12-30	2022-12-30T11:02:39Z	2022-12-30T11:01:11Z	2022-12-30T11:01:34Z	ga_session_number	2	Germany
003635f4ac74d84bc0e3d097300d16ec	6	screen_view	2022-12-30	2022-12-30T11:03:05Z	2022-12-30T11:01:11Z	2022-12-30T11:01:11Z	ga_session_number	2	Germany
003635f4ac74d84bc0e3d097300d16ec	6	app_open	2022-12-30	2022-12-30T11:03:10Z	2022-12-30T11:01:11Z	2022-12-30T11:02:16Z	ga_session_number	2	Germany
003635f4ac74d84bc0e3d097300d16ec	6	user_engagement	2022-12-30	2022-12-30T11:03:14Z	2022-12-30T11:01:11Z	2022-12-30T11:02:39Z	ga_session_number	2	Germany
003635f4ac74d84bc0e3d097300d16ec	6	performance_stats	2022-12-30	2022-12-30T11:03:19Z	2022-12-30T11:01:11Z	2022-12-30T11:02:32Z	ga_session_number	2	Germany
003635f4ac74d84bc0e3d097300d16ec	6	counts_Start	2022-12-30	2022-12-30T11:03:19Z	NA	2022-12-30T11:02:21Z	Drag	1	Germany
003635f4ac74d84bc0e3d097300d16ec	6	counts_Start	2022-12-30	2022-12-30T11:03:19Z	NA	2022-12-30T11:02:21Z	PauseGame	1	Germany
003635f4ac74d84bc0e3d097300d16ec	6	counts_Start	2022-12-30	2022-12-30T11:03:19Z	2022-12-30T11:01:11Z	2022-12-30T11:02:21Z	ga_session_number	2	Germany
003635f4ac74d84bc0e3d097300d16ec	6	counts_Start	2022-12-30	2022-12-30T11:03:19Z	NA	2022-12-30T11:02:21Z	PageLost	1	Germany
003635f4ac74d84bc0e3d097300d16ec	6	counts_Start	2022-12-30	2022-12-30T11:03:19Z	NA	2022-12-30T11:02:21Z	Click	2	Germany
003635f4ac74d84bc0e3d097300d16ec	6	counts_Start	2022-12-30	2022-12-30T11:03:19Z	NA	2022-12-30T11:02:21Z	Ticks	378	Germany
003635f4ac74d84bc0e3d097300d16ec	6	performance_stats	2022-12-30	2022-12-30T11:03:39Z	2022-12-30T11:01:11Z	2022-12-30T11:03:19Z	ga_session_number	2	Germany
003635f4ac74d84bc0e3d097300d16ec	6	scene_duration	2022-12-30	2022-12-30T11:03:39Z	NA	2022-12-30T11:02:34Z	UITutorial	20.0921726226807	Germany
003635f4ac74d84bc0e3d097300d16ec	6	scene_duration	2022-12-30	2022-12-30T11:03:39Z	NA	2022-12-30T11:03:39Z	UITutorial	20.0921726226807	Germany
003635f4ac74d84bc0e3d097300d16ec	6	scene_duration	2022-12-30	2022-12-30T11:03:39Z	2022-12-30T11:01:11Z	2022-12-30T11:02:34Z	ga_session_number	2	Germany
003635f4ac74d84bc0e3d097300d16ec	6	scene_duration	2022-12-30	2022-12-30T11:03:39Z	2022-12-30T11:01:11Z	2022-12-30T11:03:39Z	ga_session_number	2	Germany
003635f4ac74d84bc0e3d097300d16ec	6	scene_duration	2022-12-30	2022-12-30T11:03:39Z	2022-12-30T11:01:11Z	2022-12-30T11:02:34Z	ga_session_number	2	Germany
003635f4ac74d84bc0e3d097300d16ec	6	scene_duration	2022-12-30	2022-12-30T11:03:39Z	2022-12-30T11:01:11Z	2022-12-30T11:03:39Z	ga_session_number	2	Germany
003635f4ac74d84bc0e3d097300d16ec	6	counts_UITutorial	2022-12-30	2022-12-30T11:03:39Z	NA	2022-12-30T11:02:32Z	Ticks	1210	Germany
003635f4ac74d84bc0e3d097300d16ec	6	counts_UITutorial	2022-12-30	2022-12-30T11:03:39Z	2022-12-30T11:01:11Z	2022-12-30T11:02:32Z	ga_session_number	2	Germany
003635f4ac74d84bc0e3d097300d16ec	6	scene_duration	2022-12-30	2022-12-30T11:03:39Z	2022-12-30T11:01:11Z	2022-12-30T11:02:34Z	ga_session_number	2	Germany
003635f4ac74d84bc0e3d097300d16ec	6	scene_duration	2022-12-30	2022-12-30T11:03:39Z	2022-12-30T11:01:11Z	2022-12-30T11:03:39Z	ga_session_number	2	Germany
003635f4ac74d84bc0e3d097300d16ec	6	scene_duration	2022-12-30	2022-12-30T11:03:39Z	2022-12-30T11:01:11Z	2022-12-30T11:02:34Z	ga_session_number	2	Germany
003635f4ac74d84bc0e3d097300d16ec	6	scene_duration	2022-12-30	2022-12-30T11:03:39Z	2022-12-30T11:01:11Z	2022-12-30T11:03:39Z	ga_session_number	2	Germany
003635f4ac74d84bc0e3d097300d16ec	6	scene_duration	2022-12-30	2022-12-30T11:03:39Z	NA	2022-12-30T11:02:34Z	SearchPage	4.60000010207295e-05	Germany
003635f4ac74d84bc0e3d097300d16ec	6	scene_duration	2022-12-30	2022-12-30T11:03:39Z	NA	2022-12-30T11:03:39Z	SearchPage	4.60000010207295e-05	Germany
003635f4ac74d84bc0e3d097300d16ec	6	scene_duration	2022-12-30	2022-12-30T11:03:46Z	NA	2022-12-30T11:03:39Z	Tutorial	7.04437208175659	Germany
003635f4ac74d84bc0e3d097300d16ec	6	scene_duration	2022-12-30	2022-12-30T11:03:46Z	2022-12-30T11:01:11Z	2022-12-30T11:03:39Z	ga_session_number	2	Germany
003635f4ac74d84bc0e3d097300d16ec	6	scene_duration	2022-12-30	2022-12-30T11:03:48Z	2022-12-30T11:01:11Z	2022-12-30T11:03:46Z	ga_session_number	2	Germany
003635f4ac74d84bc0e3d097300d16ec	6	scene_duration	2022-12-30	2022-12-30T11:03:48Z	NA	2022-12-30T11:03:46Z	SearchPage	1.81264400482178	Germany
003635f4ac74d84bc0e3d097300d16ec	6	scene_duration	2022-12-30	2022-12-30T11:03:53Z	2022-12-30T11:01:11Z	2022-12-30T11:03:48Z	ga_session_number	2	Germany
003635f4ac74d84bc0e3d097300d16ec	6	scene_duration	2022-12-30	2022-12-30T11:03:53Z	2022-12-30T11:01:11Z	2022-12-30T11:03:53Z	ga_session_number	2	Germany
003635f4ac74d84bc0e3d097300d16ec	6	scene_duration	2022-12-30	2022-12-30T11:03:53Z	2022-12-30T11:01:11Z	2022-12-30T11:03:48Z	ga_session_number	2	Germany
003635f4ac74d84bc0e3d097300d16ec	6	scene_duration	2022-12-30	2022-12-30T11:03:53Z	2022-12-30T11:01:11Z	2022-12-30T11:03:53Z	ga_session_number	2	Germany
003635f4ac74d84bc0e3d097300d16ec	6	scene_duration	2022-12-30	2022-12-30T11:03:53Z	NA	2022-12-30T11:03:48Z	Encyclopedia	4.76236391067505	Germany
003635f4ac74d84bc0e3d097300d16ec	6	scene_duration	2022-12-30	2022-12-30T11:03:53Z	NA	2022-12-30T11:03:53Z	Encyclopedia	4.76236391067505	Germany
003635f4ac74d84bc0e3d097300d16ec	6	scene_duration	2022-12-30	2022-12-30T11:03:53Z	2022-12-30T11:01:11Z	2022-12-30T11:03:48Z	ga_session_number	2	Germany
003635f4ac74d84bc0e3d097300d16ec	6	scene_duration	2022-12-30	2022-12-30T11:03:53Z	2022-12-30T11:01:11Z	2022-12-30T11:03:53Z	ga_session_number	2	Germany
003635f4ac74d84bc0e3d097300d16ec	6	scene_duration	2022-12-30	2022-12-30T11:03:53Z	2022-12-30T11:01:11Z	2022-12-30T11:03:48Z	ga_session_number	2	Germany
003635f4ac74d84bc0e3d097300d16ec	6	scene_duration	2022-12-30	2022-12-30T11:03:53Z	2022-12-30T11:01:11Z	2022-12-30T11:03:53Z	ga_session_number	2	Germany
003635f4ac74d84bc0e3d097300d16ec	6	scene_duration	2022-12-30	2022-12-30T11:03:55Z	2022-12-30T11:01:11Z	2022-12-30T11:03:53Z	ga_session_number	2	Germany
003635f4ac74d84bc0e3d097300d16ec	6	scene_duration	2022-12-30	2022-12-30T11:03:55Z	NA	2022-12-30T11:03:53Z	SearchPage	2.10253596305847	Germany
003635f4ac74d84bc0e3d097300d16ec	6	scene_duration	2022-12-30	2022-12-30T11:04:10Z	NA	2022-12-30T11:03:55Z	Encyclopedia	14.4678068161011	Germany
003635f4ac74d84bc0e3d097300d16ec	6	scene_duration	2022-12-30	2022-12-30T11:04:10Z	NA	2022-12-30T11:04:10Z	Encyclopedia	14.4678068161011	Germany
003635f4ac74d84bc0e3d097300d16ec	6	scene_duration	2022-12-30	2022-12-30T11:04:10Z	2022-12-30T11:01:11Z	2022-12-30T11:03:55Z	ga_session_number	2	Germany
003635f4ac74d84bc0e3d097300d16ec	6	scene_duration	2022-12-30	2022-12-30T11:04:10Z	2022-12-30T11:01:11Z	2022-12-30T11:04:10Z	ga_session_number	2	Germany
003635f4ac74d84bc0e3d097300d16ec	6	scene_duration	2022-12-30	2022-12-30T11:04:10Z	2022-12-30T11:01:11Z	2022-12-30T11:03:55Z	ga_session_number	2	Germany
003635f4ac74d84bc0e3d097300d16ec	6	scene_duration	2022-12-30	2022-12-30T11:04:10Z	2022-12-30T11:01:11Z	2022-12-30T11:04:10Z	ga_session_number	2	Germany
003635f4ac74d84bc0e3d097300d16ec	6	scene_duration	2022-12-30	2022-12-30T11:04:10Z	2022-12-30T11:01:11Z	2022-12-30T11:03:55Z	ga_session_number	2	Germany
003635f4ac74d84bc0e3d097300d16ec	6	scene_duration	2022-12-30	2022-12-30T11:04:10Z	2022-12-30T11:01:11Z	2022-12-30T11:04:10Z	ga_session_number	2	Germany
003635f4ac74d84bc0e3d097300d16ec	6	scene_duration	2022-12-30	2022-12-30T11:04:10Z	2022-12-30T11:01:11Z	2022-12-30T11:03:55Z	ga_session_number	2	Germany
003635f4ac74d84bc0e3d097300d16ec	6	scene_duration	2022-12-30	2022-12-30T11:04:10Z	2022-12-30T11:01:11Z	2022-12-30T11:04:10Z	ga_session_number	2	Germany
003635f4ac74d84bc0e3d097300d16ec	6	user_engagement	2022-12-30	2022-12-30T11:04:22Z	2022-12-30T11:01:11Z	2022-12-30T11:03:14Z	ga_session_number	2	Germany
2649834adc91a9c5d4538da2b15faf0d	4	session_start	2022-07-21	2022-07-21T15:16:19Z	2022-07-21T15:16:19Z	2022-07-20T08:02:15Z	ga_session_number	2	Italy
2649834adc91a9c5d4538da2b15faf0d	4	screen_view	2022-07-21	2022-07-21T15:16:19Z	2022-07-21T15:16:19Z	2022-07-20T08:02:16Z	ga_session_number	2	Italy
2649834adc91a9c5d4538da2b15faf0d	4	user_engagement	2022-07-21	2022-07-21T15:16:25Z	2022-07-21T15:16:19Z	2022-07-20T08:05:00Z	ga_session_number	2	Italy
2649834adc91a9c5d4538da2b15faf0d	4	app_open	2022-07-21	2022-07-21T15:16:33Z	2022-07-21T15:16:19Z	2022-07-20T08:02:30Z	ga_session_number	2	Italy
2649834adc91a9c5d4538da2b15faf0d	4	performance_stats	2022-07-21	2022-07-21T15:16:34Z	2022-07-21T15:16:19Z	2022-07-20T08:04:26Z	ga_session_number	2	Italy
2649834adc91a9c5d4538da2b15faf0d	4	counts_Start	2022-07-21	2022-07-21T15:16:34Z	2022-07-21T15:16:19Z	2022-07-20T08:02:56Z	ga_session_number	2	Italy
2649834adc91a9c5d4538da2b15faf0d	4	counts_Start	2022-07-21	2022-07-21T15:16:34Z	NA	2022-07-20T08:02:56Z	Ticks	54	Italy
2649834adc91a9c5d4538da2b15faf0d	4	counts_Start	2022-07-21	2022-07-21T15:16:34Z	NA	2022-07-20T08:02:56Z	PauseGame	1	Italy
2649834adc91a9c5d4538da2b15faf0d	4	counts_Start	2022-07-21	2022-07-21T15:16:34Z	NA	2022-07-20T08:02:56Z	PageLost	1	Italy
2649834adc91a9c5d4538da2b15faf0d	4	user_engagement	2022-07-21	2022-07-21T15:16:40Z	2022-07-21T15:16:19Z	2022-07-21T15:16:25Z	ga_session_number	2	Italy
80AEA080B2E0474D97508501BD34966C	123	session_start	2022-07-21	2022-07-21T11:14:39Z	2022-07-21T11:14:42Z	2022-07-14T07:52:25Z	ga_session_number	43	Switzerland
80AEA080B2E0474D97508501BD34966C	123	screen_view	2022-07-21	2022-07-21T11:14:42Z	2022-07-21T11:14:42Z	2022-07-14T07:56:41Z	ga_session_number	43	Switzerland
80AEA080B2E0474D97508501BD34966C	124	user_engagement	2022-07-21	2022-07-21T11:16:07Z	2022-07-21T11:14:42Z	2022-07-14T07:56:42Z	ga_session_number	43	Switzerland
17DAD725D5B541EBB9C29F50A0718947	7	session_start	2022-07-21	2022-07-21T13:48:41Z	2022-07-21T13:48:46Z	2022-07-04T09:45:49Z	ga_session_number	2	Switzerland
17DAD725D5B541EBB9C29F50A0718947	7	screen_view	2022-07-21	2022-07-21T13:48:45Z	2022-07-21T13:48:46Z	2022-07-04T10:11:28Z	ga_session_number	2	Switzerland
17DAD725D5B541EBB9C29F50A0718947	8	user_engagement	2022-07-21	2022-07-21T13:54:16Z	2022-07-21T13:48:46Z	2022-07-04T10:11:29Z	ga_session_number	2	Switzerland
6F2A524956D949B9B784FE254871A949	2	session_start	2022-07-21	2022-07-20T22:39:15Z	2022-07-20T22:39:19Z	NA	ga_session_number	1	NA
6F2A524956D949B9B784FE254871A949	2	user_engagement	2022-07-21	2022-07-20T22:39:15Z	2022-07-20T22:39:19Z	NA	ga_session_number	1	NA
6F2A524956D949B9B784FE254871A949	2	screen_view	2022-07-21	2022-07-20T22:39:29Z	2022-07-20T22:39:19Z	2022-07-20T22:39:29Z	ga_session_number	1	United States
6F2A524956D949B9B784FE254871A949	2	screen_view	2022-07-21	2022-07-20T22:39:29Z	2022-07-20T22:39:19Z	2022-07-20T22:39:29Z	ga_session_number	1	United States
6F2A524956D949B9B784FE254871A949	2	screen_view	2022-07-21	2022-07-20T22:39:29Z	2022-07-20T22:39:19Z	2022-07-20T22:39:29Z	ga_session_number	1	United States
6F2A524956D949B9B784FE254871A949	2	screen_view	2022-07-21	2022-07-20T22:39:29Z	2022-07-20T22:39:19Z	2022-07-20T22:39:29Z	ga_session_number	1	United States
CE627F8B82D840F994ACC23B394AA3E4	3	screen_view	2022-10-12	2022-10-12T11:16:10Z	2022-10-12T11:14:09Z	2022-10-12T11:16:10Z	ga_session_number	1	Switzerland
CE627F8B82D840F994ACC23B394AA3E4	3	screen_view	2022-10-12	2022-10-12T11:16:10Z	2022-10-12T11:14:09Z	2022-10-12T11:16:10Z	ga_session_number	1	Switzerland
CE627F8B82D840F994ACC23B394AA3E4	3	screen_view	2022-10-12	2022-10-12T11:16:10Z	2022-10-12T11:14:09Z	2022-10-12T11:16:10Z	ga_session_number	1	Switzerland
CE627F8B82D840F994ACC23B394AA3E4	3	screen_view	2022-10-12	2022-10-12T11:16:10Z	2022-10-12T11:14:09Z	2022-10-12T11:16:10Z	ga_session_number	1	Switzerland
CE627F8B82D840F994ACC23B394AA3E4	3	screen_view	2022-10-12	2022-10-12T11:16:25Z	2022-10-12T11:14:09Z	2022-10-12T11:16:10Z	ga_session_number	1	Switzerland
CE627F8B82D840F994ACC23B394AA3E4	4	screen_view	2022-10-12	2022-10-12T11:16:32Z	2022-10-12T11:14:09Z	2022-10-12T11:16:25Z	ga_session_number	1	Switzerland
CE627F8B82D840F994ACC23B394AA3E4	4	screen_view	2022-10-12	2022-10-12T11:16:32Z	2022-10-12T11:14:09Z	2022-10-12T11:16:32Z	ga_session_number	1	Switzerland
CE627F8B82D840F994ACC23B394AA3E4	4	screen_view	2022-10-12	2022-10-12T11:16:32Z	2022-10-12T11:14:09Z	2022-10-12T11:16:25Z	ga_session_number	1	Switzerland
CE627F8B82D840F994ACC23B394AA3E4	4	screen_view	2022-10-12	2022-10-12T11:16:32Z	2022-10-12T11:14:09Z	2022-10-12T11:16:32Z	ga_session_number	1	Switzerland
CE627F8B82D840F994ACC23B394AA3E4	4	screen_view	2022-10-12	2022-10-12T11:16:32Z	2022-10-12T11:14:09Z	2022-10-12T11:16:25Z	ga_session_number	1	Switzerland
CE627F8B82D840F994ACC23B394AA3E4	4	screen_view	2022-10-12	2022-10-12T11:16:32Z	2022-10-12T11:14:09Z	2022-10-12T11:16:32Z	ga_session_number	1	Switzerland
CE627F8B82D840F994ACC23B394AA3E4	4	screen_view	2022-10-12	2022-10-12T11:16:32Z	2022-10-12T11:14:09Z	2022-10-12T11:16:25Z	ga_session_number	1	Switzerland
CE627F8B82D840F994ACC23B394AA3E4	4	screen_view	2022-10-12	2022-10-12T11:16:32Z	2022-10-12T11:14:09Z	2022-10-12T11:16:32Z	ga_session_number	1	Switzerland
CE627F8B82D840F994ACC23B394AA3E4	2	session_start	2022-10-12	2022-10-12T11:13:56Z	2022-10-12T11:14:09Z	NA	ga_session_number	1	NA
CE627F8B82D840F994ACC23B394AA3E4	2	user_engagement	2022-10-12	2022-10-12T11:13:56Z	2022-10-12T11:14:09Z	NA	ga_session_number	1	NA
CE627F8B82D840F994ACC23B394AA3E4	3	user_engagement	2022-10-12	2022-10-12T11:16:28Z	2022-10-12T11:14:09Z	2022-10-12T11:13:56Z	ga_session_number	1	Switzerland
CE627F8B82D840F994ACC23B394AA3E4	4	user_engagement	2022-10-12	2022-10-12T11:19:09Z	2022-10-12T11:14:09Z	2022-10-12T11:16:28Z	ga_session_number	1	Switzerland
FD57CBBA7757442E9AB73E40058ED95B	6	os_update	2022-05-28	2022-05-28T13:18:06Z	2022-05-28T13:18:06Z	NA	ga_session_number	3	NA
FD57CBBA7757442E9AB73E40058ED95B	8	screen_view	2022-05-28	2022-05-28T13:20:06Z	2022-05-28T13:18:06Z	2022-05-28T13:20:06Z	ga_session_number	3	United States
FD57CBBA7757442E9AB73E40058ED95B	8	screen_view	2022-05-28	2022-05-28T13:20:06Z	2022-05-28T13:18:06Z	2022-05-16T16:44:07Z	ga_session_number	3	United States
FD57CBBA7757442E9AB73E40058ED95B	8	screen_view	2022-05-28	2022-05-28T13:20:06Z	2022-05-28T13:18:06Z	2022-05-28T13:20:06Z	ga_session_number	3	United States
FD57CBBA7757442E9AB73E40058ED95B	8	screen_view	2022-05-28	2022-05-28T13:20:06Z	2022-05-28T13:18:06Z	2022-05-16T16:44:07Z	ga_session_number	3	United States
FD57CBBA7757442E9AB73E40058ED95B	8	user_engagement	2022-05-28	2022-05-28T13:20:27Z	2022-05-28T13:18:06Z	2022-05-28T13:20:04Z	ga_session_number	3	United States
FD57CBBA7757442E9AB73E40058ED95B	9	user_engagement	2022-05-28	2022-05-28T13:20:31Z	2022-05-28T13:18:06Z	2022-05-28T13:20:27Z	ga_session_number	3	United States
FD57CBBA7757442E9AB73E40058ED95B	10	user_engagement	2022-05-28	2022-05-28T13:20:32Z	2022-05-28T13:18:06Z	2022-05-28T13:20:31Z	ga_session_number	3	United States
FD57CBBA7757442E9AB73E40058ED95B	6	session_start	2022-05-28	2022-05-28T13:18:02Z	2022-05-28T13:18:06Z	2022-05-16T16:44:04Z	ga_session_number	3	United States
FD57CBBA7757442E9AB73E40058ED95B	7	user_engagement	2022-05-28	2022-05-28T13:20:04Z	2022-05-28T13:18:06Z	2022-04-28T16:24:24Z	ga_session_number	3	United States
FD57CBBA7757442E9AB73E40058ED95B	9	screen_view	2022-05-28	2022-05-28T13:20:31Z	2022-05-28T13:18:06Z	2022-05-28T13:20:06Z	ga_session_number	3	United States
FD57CBBA7757442E9AB73E40058ED95B	10	screen_view	2022-05-28	2022-05-28T13:20:32Z	2022-05-28T13:18:06Z	2022-05-28T13:20:32Z	ga_session_number	3	United States
FD57CBBA7757442E9AB73E40058ED95B	10	screen_view	2022-05-28	2022-05-28T13:20:32Z	2022-05-28T13:18:06Z	2022-05-28T13:20:31Z	ga_session_number	3	United States
FD57CBBA7757442E9AB73E40058ED95B	10	screen_view	2022-05-28	2022-05-28T13:20:32Z	2022-05-28T13:18:06Z	2022-05-28T13:20:32Z	ga_session_number	3	United States
FD57CBBA7757442E9AB73E40058ED95B	10	screen_view	2022-05-28	2022-05-28T13:20:32Z	2022-05-28T13:18:06Z	2022-05-28T13:20:31Z	ga_session_number	3	United States
FD57CBBA7757442E9AB73E40058ED95B	8	screen_view	2022-05-28	2022-05-28T13:20:06Z	2022-05-28T13:18:06Z	2022-05-28T13:20:06Z	ga_session_number	3	United States
FD57CBBA7757442E9AB73E40058ED95B	8	screen_view	2022-05-28	2022-05-28T13:20:06Z	2022-05-28T13:18:06Z	2022-05-16T16:44:07Z	ga_session_number	3	United States
FD57CBBA7757442E9AB73E40058ED95B	8	screen_view	2022-05-28	2022-05-28T13:20:06Z	2022-05-28T13:18:06Z	2022-05-28T13:20:06Z	ga_session_number	3	United States
FD57CBBA7757442E9AB73E40058ED95B	8	screen_view	2022-05-28	2022-05-28T13:20:06Z	2022-05-28T13:18:06Z	2022-05-16T16:44:07Z	ga_session_number	3	United States
FD57CBBA7757442E9AB73E40058ED95B	10	screen_view	2022-05-28	2022-05-28T13:20:32Z	2022-05-28T13:18:06Z	2022-05-28T13:20:32Z	ga_session_number	3	United States
FD57CBBA7757442E9AB73E40058ED95B	10	screen_view	2022-05-28	2022-05-28T13:20:32Z	2022-05-28T13:18:06Z	2022-05-28T13:20:31Z	ga_session_number	3	United States
FD57CBBA7757442E9AB73E40058ED95B	10	screen_view	2022-05-28	2022-05-28T13:20:32Z	2022-05-28T13:18:06Z	2022-05-28T13:20:32Z	ga_session_number	3	United States
FD57CBBA7757442E9AB73E40058ED95B	10	screen_view	2022-05-28	2022-05-28T13:20:32Z	2022-05-28T13:18:06Z	2022-05-28T13:20:31Z	ga_session_number	3	United States
80AEA080B2E0474D97508501BD34966C	85	session_start	2022-05-18	2022-05-18T17:40:34Z	2022-05-18T17:40:37Z	2022-05-14T17:04:04Z	ga_session_number	25	Switzerland
80AEA080B2E0474D97508501BD34966C	85	screen_view	2022-05-18	2022-05-18T17:40:37Z	2022-05-18T17:40:37Z	2022-05-14T17:04:04Z	ga_session_number	25	Switzerland
80AEA080B2E0474D97508501BD34966C	86	user_engagement	2022-05-18	2022-05-18T17:40:58Z	2022-05-18T17:40:37Z	2022-05-14T17:04:15Z	ga_session_number	25	Switzerland
80AEA080B2E0474D97508501BD34966C	87	screen_view	2022-05-18	2022-05-18T17:43:25Z	2022-05-18T17:40:37Z	2022-05-18T17:40:37Z	ga_session_number	25	Switzerland
80AEA080B2E0474D97508501BD34966C	87	screen_view	2022-05-18	2022-05-18T17:43:25Z	2022-05-18T17:40:37Z	2022-05-18T17:43:25Z	ga_session_number	25	Switzerland
80AEA080B2E0474D97508501BD34966C	87	screen_view	2022-05-18	2022-05-18T17:43:25Z	2022-05-18T17:40:37Z	2022-05-18T17:40:37Z	ga_session_number	25	Switzerland
80AEA080B2E0474D97508501BD34966C	87	screen_view	2022-05-18	2022-05-18T17:43:25Z	2022-05-18T17:40:37Z	2022-05-18T17:43:25Z	ga_session_number	25	Switzerland
80AEA080B2E0474D97508501BD34966C	87	user_engagement	2022-05-18	2022-05-18T17:43:25Z	2022-05-18T17:40:37Z	2022-05-18T17:40:58Z	ga_session_number	25	Switzerland
80AEA080B2E0474D97508501BD34966C	87	screen_view	2022-05-18	2022-05-18T17:43:25Z	2022-05-18T17:40:37Z	2022-05-18T17:40:37Z	ga_session_number	25	Switzerland
80AEA080B2E0474D97508501BD34966C	87	screen_view	2022-05-18	2022-05-18T17:43:25Z	2022-05-18T17:40:37Z	2022-05-18T17:43:25Z	ga_session_number	25	Switzerland
80AEA080B2E0474D97508501BD34966C	87	screen_view	2022-05-18	2022-05-18T17:43:25Z	2022-05-18T17:40:37Z	2022-05-18T17:40:37Z	ga_session_number	25	Switzerland
80AEA080B2E0474D97508501BD34966C	87	screen_view	2022-05-18	2022-05-18T17:43:25Z	2022-05-18T17:40:37Z	2022-05-18T17:43:25Z	ga_session_number	25	Switzerland
9941FFED67144903AF3331791243506C	2	session_start	2021-12-10	2021-12-10T01:38:57Z	2021-12-10T01:39:00Z	NA	ga_session_number	1	NA
9941FFED67144903AF3331791243506C	2	user_engagement	2021-12-10	2021-12-10T01:38:57Z	2021-12-10T01:39:00Z	NA	ga_session_number	1	NA
9941FFED67144903AF3331791243506C	2	screen_view	2021-12-10	2021-12-10T01:39:11Z	2021-12-10T01:39:00Z	2021-12-10T01:39:11Z	ga_session_number	1	United States
9941FFED67144903AF3331791243506C	2	screen_view	2021-12-10	2021-12-10T01:39:11Z	2021-12-10T01:39:00Z	2021-12-10T01:39:11Z	ga_session_number	1	United States
9941FFED67144903AF3331791243506C	2	screen_view	2021-12-10	2021-12-10T01:39:11Z	2021-12-10T01:39:00Z	2021-12-10T01:39:11Z	ga_session_number	1	United States
9941FFED67144903AF3331791243506C	2	screen_view	2021-12-10	2021-12-10T01:39:11Z	2021-12-10T01:39:00Z	2021-12-10T01:39:11Z	ga_session_number	1	United States
495def1c72bc4f392092817008a2ddb4	5	app_remove	2022-12-19	2022-12-19T19:17:40Z	2022-12-11T08:42:20Z	NA	ga_session_number	2	NA
80AEA080B2E0474D97508501BD34966C	175	session_start	2023-01-16	2023-01-16T10:00:40Z	2023-01-16T10:00:45Z	2023-01-13T12:10:12Z	ga_session_number	69	Switzerland
80AEA080B2E0474D97508501BD34966C	176	user_engagement	2023-01-16	2023-01-16T10:01:19Z	2023-01-16T10:00:45Z	2023-01-13T14:10:39Z	ga_session_number	69	Switzerland
80AEA080B2E0474D97508501BD34966C	177	session_start	2023-01-16	2023-01-16T10:52:27Z	2023-01-16T10:52:27Z	2023-01-16T10:00:40Z	ga_session_number	70	Switzerland
80AEA080B2E0474D97508501BD34966C	177	screen_view	2023-01-16	2023-01-16T10:52:27Z	2023-01-16T10:52:27Z	2023-01-13T14:06:29Z	ga_session_number	70	Switzerland
80AEA080B2E0474D97508501BD34966C	177	screen_view	2023-01-16	2023-01-16T10:52:27Z	2023-01-16T10:52:27Z	2023-01-16T10:52:27Z	ga_session_number	70	Switzerland
80AEA080B2E0474D97508501BD34966C	177	screen_view	2023-01-16	2023-01-16T10:52:27Z	2023-01-16T10:52:27Z	2023-01-13T14:06:29Z	ga_session_number	70	Switzerland
80AEA080B2E0474D97508501BD34966C	177	screen_view	2023-01-16	2023-01-16T10:52:27Z	2023-01-16T10:52:27Z	2023-01-16T10:52:27Z	ga_session_number	70	Switzerland
80AEA080B2E0474D97508501BD34966C	177	screen_view	2023-01-16	2023-01-16T10:52:27Z	2023-01-16T10:52:27Z	2023-01-13T14:06:29Z	ga_session_number	70	Switzerland
80AEA080B2E0474D97508501BD34966C	177	screen_view	2023-01-16	2023-01-16T10:52:27Z	2023-01-16T10:52:27Z	2023-01-16T10:52:27Z	ga_session_number	70	Switzerland
80AEA080B2E0474D97508501BD34966C	177	screen_view	2023-01-16	2023-01-16T10:52:27Z	2023-01-16T10:52:27Z	2023-01-13T14:06:29Z	ga_session_number	70	Switzerland
80AEA080B2E0474D97508501BD34966C	177	screen_view	2023-01-16	2023-01-16T10:52:27Z	2023-01-16T10:52:27Z	2023-01-16T10:52:27Z	ga_session_number	70	Switzerland
80AEA080B2E0474D97508501BD34966C	177	user_engagement	2023-01-16	2023-01-16T10:52:27Z	2023-01-16T10:52:27Z	2023-01-16T10:01:19Z	ga_session_number	70	Switzerland
1b52449e44d558706591b46e9176a022	9	app_remove	2023-01-16	2023-01-16T09:49:00Z	2022-12-04T15:15:51Z	NA	ga_session_number	6	NA
a18a254f35fd8c2ce12eedbb09f6b9c8	7	os_update	2022-12-27	2022-12-27T13:46:17Z	2022-10-21T06:36:23Z	NA	ga_session_number	3	NA
a18a254f35fd8c2ce12eedbb09f6b9c8	8	app_open	2022-12-27	2022-12-27T13:46:23Z	2022-12-27T13:46:17Z	2022-10-21T06:36:33Z	ga_session_number	4	Germany
a18a254f35fd8c2ce12eedbb09f6b9c8	8	user_engagement	2022-12-27	2022-12-27T13:46:23Z	2022-12-27T13:46:17Z	2022-10-21T06:36:50Z	ga_session_number	4	Germany
a18a254f35fd8c2ce12eedbb09f6b9c8	8	screen_view	2022-12-27	2022-12-27T13:46:17Z	2022-12-27T13:46:17Z	2022-10-21T06:36:23Z	ga_session_number	4	Germany
a18a254f35fd8c2ce12eedbb09f6b9c8	8	session_start	2022-12-27	2022-12-27T13:46:17Z	2022-12-27T13:46:17Z	2022-10-21T06:36:23Z	ga_session_number	4	Germany
583f13bf9d223d2b72648d0210bcc15b	2	session_start	2022-12-27	2022-12-27T02:19:43Z	2022-12-27T02:19:43Z	NA	ga_session_number	1	NA
583f13bf9d223d2b72648d0210bcc15b	2	screen_view	2022-12-27	2022-12-27T02:19:43Z	2022-12-27T02:19:43Z	NA	ga_session_number	1	NA
50A6EC427442460C9BA2149CABA7BF5D	2	session_start	2022-10-25	2022-10-25T14:13:15Z	2022-10-25T14:13:31Z	NA	ga_session_number	1	NA
50A6EC427442460C9BA2149CABA7BF5D	2	user_engagement	2022-10-25	2022-10-25T14:13:15Z	2022-10-25T14:13:31Z	NA	ga_session_number	1	NA
50A6EC427442460C9BA2149CABA7BF5D	3	screen_view	2022-10-25	2022-10-25T14:13:37Z	2022-10-25T14:13:31Z	2022-10-25T14:13:37Z	ga_session_number	1	Switzerland
50A6EC427442460C9BA2149CABA7BF5D	3	screen_view	2022-10-25	2022-10-25T14:13:37Z	2022-10-25T14:13:31Z	2022-10-25T14:13:37Z	ga_session_number	1	Switzerland
50A6EC427442460C9BA2149CABA7BF5D	3	screen_view	2022-10-25	2022-10-25T14:13:37Z	2022-10-25T14:13:31Z	2022-10-25T14:13:37Z	ga_session_number	1	Switzerland
50A6EC427442460C9BA2149CABA7BF5D	3	screen_view	2022-10-25	2022-10-25T14:13:37Z	2022-10-25T14:13:31Z	2022-10-25T14:13:37Z	ga_session_number	1	Switzerland
50A6EC427442460C9BA2149CABA7BF5D	3	user_engagement	2022-10-25	2022-10-25T14:13:39Z	2022-10-25T14:13:31Z	2022-10-25T14:13:15Z	ga_session_number	1	Switzerland
50A6EC427442460C9BA2149CABA7BF5D	4	screen_view	2022-10-25	2022-10-25T14:13:40Z	2022-10-25T14:13:31Z	2022-10-25T14:13:37Z	ga_session_number	1	Switzerland
50A6EC427442460C9BA2149CABA7BF5D	4	screen_view	2022-10-25	2022-10-25T14:13:40Z	2022-10-25T14:13:31Z	2022-10-25T14:13:40Z	ga_session_number	1	Switzerland
50A6EC427442460C9BA2149CABA7BF5D	4	screen_view	2022-10-25	2022-10-25T14:13:40Z	2022-10-25T14:13:31Z	2022-10-25T14:13:37Z	ga_session_number	1	Switzerland
50A6EC427442460C9BA2149CABA7BF5D	4	screen_view	2022-10-25	2022-10-25T14:13:40Z	2022-10-25T14:13:31Z	2022-10-25T14:13:40Z	ga_session_number	1	Switzerland
50A6EC427442460C9BA2149CABA7BF5D	4	screen_view	2022-10-25	2022-10-25T14:13:40Z	2022-10-25T14:13:31Z	2022-10-25T14:13:37Z	ga_session_number	1	Switzerland
50A6EC427442460C9BA2149CABA7BF5D	4	screen_view	2022-10-25	2022-10-25T14:13:40Z	2022-10-25T14:13:31Z	2022-10-25T14:13:40Z	ga_session_number	1	Switzerland
50A6EC427442460C9BA2149CABA7BF5D	4	screen_view	2022-10-25	2022-10-25T14:13:40Z	2022-10-25T14:13:31Z	2022-10-25T14:13:37Z	ga_session_number	1	Switzerland
50A6EC427442460C9BA2149CABA7BF5D	4	screen_view	2022-10-25	2022-10-25T14:13:40Z	2022-10-25T14:13:31Z	2022-10-25T14:13:40Z	ga_session_number	1	Switzerland
50A6EC427442460C9BA2149CABA7BF5D	4	user_engagement	2022-10-25	2022-10-25T14:14:25Z	2022-10-25T14:13:31Z	2022-10-25T14:13:39Z	ga_session_number	1	Switzerland
1F3EDBAADCC5462DB347B8E4B1A4F4E4	30	session_start	2022-10-25	2022-10-25T04:28:05Z	2022-10-25T04:28:08Z	2022-10-22T18:41:28Z	ga_session_number	8	Germany
1F3EDBAADCC5462DB347B8E4B1A4F4E4	30	screen_view	2022-10-25	2022-10-25T04:28:06Z	2022-10-25T04:28:08Z	2022-10-22T18:41:31Z	ga_session_number	8	Germany
1F3EDBAADCC5462DB347B8E4B1A4F4E4	30	screen_view	2022-10-25	2022-10-25T04:28:08Z	2022-10-25T04:28:08Z	2022-10-25T04:28:06Z	ga_session_number	8	Germany
1F3EDBAADCC5462DB347B8E4B1A4F4E4	30	user_engagement	2022-10-25	2022-10-25T04:28:13Z	2022-10-25T04:28:08Z	2022-10-22T18:41:34Z	ga_session_number	8	Germany
47907A1E835243F49041B9C44FA71BC6	2	session_start	2022-06-26	2022-06-26T11:47:13Z	2022-06-26T11:47:17Z	NA	ga_session_number	1	NA
47907A1E835243F49041B9C44FA71BC6	2	user_engagement	2022-06-26	2022-06-26T11:47:13Z	2022-06-26T11:47:17Z	NA	ga_session_number	1	NA
47907A1E835243F49041B9C44FA71BC6	2	screen_view	2022-06-26	2022-06-26T11:47:14Z	2022-06-26T11:47:17Z	NA	ga_session_number	1	NA
47907A1E835243F49041B9C44FA71BC6	3	screen_view	2022-06-26	2022-06-26T11:52:57Z	2022-06-26T11:47:17Z	2022-06-26T11:47:14Z	ga_session_number	1	Germany
47907A1E835243F49041B9C44FA71BC6	3	screen_view	2022-06-26	2022-06-26T11:52:57Z	2022-06-26T11:47:17Z	2022-06-26T11:52:57Z	ga_session_number	1	Germany
47907A1E835243F49041B9C44FA71BC6	3	screen_view	2022-06-26	2022-06-26T11:52:57Z	2022-06-26T11:47:17Z	2022-06-26T11:47:14Z	ga_session_number	1	Germany
47907A1E835243F49041B9C44FA71BC6	3	screen_view	2022-06-26	2022-06-26T11:52:57Z	2022-06-26T11:47:17Z	2022-06-26T11:52:57Z	ga_session_number	1	Germany
47907A1E835243F49041B9C44FA71BC6	3	screen_view	2022-06-26	2022-06-26T11:52:57Z	2022-06-26T11:47:17Z	2022-06-26T11:47:14Z	ga_session_number	1	Germany
47907A1E835243F49041B9C44FA71BC6	3	screen_view	2022-06-26	2022-06-26T11:52:57Z	2022-06-26T11:47:17Z	2022-06-26T11:52:57Z	ga_session_number	1	Germany
47907A1E835243F49041B9C44FA71BC6	3	screen_view	2022-06-26	2022-06-26T11:52:57Z	2022-06-26T11:47:17Z	2022-06-26T11:47:14Z	ga_session_number	1	Germany
47907A1E835243F49041B9C44FA71BC6	3	screen_view	2022-06-26	2022-06-26T11:52:57Z	2022-06-26T11:47:17Z	2022-06-26T11:52:57Z	ga_session_number	1	Germany
47907A1E835243F49041B9C44FA71BC6	3	user_engagement	2022-06-26	2022-06-26T11:53:00Z	2022-06-26T11:47:17Z	2022-06-26T11:47:13Z	ga_session_number	1	Germany
47907A1E835243F49041B9C44FA71BC6	4	screen_view	2022-06-26	2022-06-26T11:53:32Z	2022-06-26T11:47:17Z	2022-06-26T11:52:57Z	ga_session_number	1	Germany
47907A1E835243F49041B9C44FA71BC6	4	screen_view	2022-06-26	2022-06-26T11:53:32Z	2022-06-26T11:47:17Z	2022-06-26T11:53:32Z	ga_session_number	1	Germany
47907A1E835243F49041B9C44FA71BC6	4	screen_view	2022-06-26	2022-06-26T11:53:32Z	2022-06-26T11:47:17Z	2022-06-26T11:52:57Z	ga_session_number	1	Germany
47907A1E835243F49041B9C44FA71BC6	4	screen_view	2022-06-26	2022-06-26T11:53:32Z	2022-06-26T11:47:17Z	2022-06-26T11:53:32Z	ga_session_number	1	Germany
47907A1E835243F49041B9C44FA71BC6	4	screen_view	2022-06-26	2022-06-26T11:53:32Z	2022-06-26T11:47:17Z	2022-06-26T11:52:57Z	ga_session_number	1	Germany
47907A1E835243F49041B9C44FA71BC6	4	screen_view	2022-06-26	2022-06-26T11:53:32Z	2022-06-26T11:47:17Z	2022-06-26T11:53:32Z	ga_session_number	1	Germany
47907A1E835243F49041B9C44FA71BC6	4	screen_view	2022-06-26	2022-06-26T11:53:32Z	2022-06-26T11:47:17Z	2022-06-26T11:52:57Z	ga_session_number	1	Germany
47907A1E835243F49041B9C44FA71BC6	4	screen_view	2022-06-26	2022-06-26T11:53:32Z	2022-06-26T11:47:17Z	2022-06-26T11:53:32Z	ga_session_number	1	Germany
47907A1E835243F49041B9C44FA71BC6	5	user_engagement	2022-06-26	2022-06-26T12:13:48Z	2022-06-26T11:47:17Z	2022-06-26T11:53:00Z	ga_session_number	1	Germany
F58457C52692491B85F727FAC39C52AD	2	session_start	2023-04-07	2023-04-07T13:44:45Z	2023-04-07T13:44:50Z	NA	ga_session_number	1	NA
F58457C52692491B85F727FAC39C52AD	2	user_engagement	2023-04-07	2023-04-07T13:44:45Z	2023-04-07T13:44:50Z	NA	ga_session_number	1	NA
F58457C52692491B85F727FAC39C52AD	2	screen_view	2023-04-07	2023-04-07T13:44:51Z	2023-04-07T13:44:50Z	2023-04-07T13:44:51Z	ga_session_number	1	United States
F58457C52692491B85F727FAC39C52AD	2	screen_view	2023-04-07	2023-04-07T13:44:51Z	2023-04-07T13:44:50Z	2023-04-07T13:44:51Z	ga_session_number	1	United States
F58457C52692491B85F727FAC39C52AD	2	screen_view	2023-04-07	2023-04-07T13:44:51Z	2023-04-07T13:44:50Z	2023-04-07T13:44:51Z	ga_session_number	1	United States
F58457C52692491B85F727FAC39C52AD	2	screen_view	2023-04-07	2023-04-07T13:44:51Z	2023-04-07T13:44:50Z	2023-04-07T13:44:51Z	ga_session_number	1	United States
F58457C52692491B85F727FAC39C52AD	2	user_engagement	2023-04-07	2023-04-07T13:44:53Z	2023-04-07T13:44:50Z	2023-04-07T13:44:45Z	ga_session_number	1	United States
F58457C52692491B85F727FAC39C52AD	3	screen_view	2023-04-07	2023-04-07T13:44:55Z	2023-04-07T13:44:50Z	2023-04-07T13:44:51Z	ga_session_number	1	United States
F58457C52692491B85F727FAC39C52AD	3	screen_view	2023-04-07	2023-04-07T13:44:55Z	2023-04-07T13:44:50Z	2023-04-07T13:44:55Z	ga_session_number	1	United States
F58457C52692491B85F727FAC39C52AD	3	screen_view	2023-04-07	2023-04-07T13:44:55Z	2023-04-07T13:44:50Z	2023-04-07T13:44:51Z	ga_session_number	1	United States
F58457C52692491B85F727FAC39C52AD	3	screen_view	2023-04-07	2023-04-07T13:44:55Z	2023-04-07T13:44:50Z	2023-04-07T13:44:55Z	ga_session_number	1	United States
F58457C52692491B85F727FAC39C52AD	3	screen_view	2023-04-07	2023-04-07T13:44:55Z	2023-04-07T13:44:50Z	2023-04-07T13:44:51Z	ga_session_number	1	United States
F58457C52692491B85F727FAC39C52AD	3	screen_view	2023-04-07	2023-04-07T13:44:55Z	2023-04-07T13:44:50Z	2023-04-07T13:44:55Z	ga_session_number	1	United States
F58457C52692491B85F727FAC39C52AD	3	screen_view	2023-04-07	2023-04-07T13:44:55Z	2023-04-07T13:44:50Z	2023-04-07T13:44:51Z	ga_session_number	1	United States
F58457C52692491B85F727FAC39C52AD	3	screen_view	2023-04-07	2023-04-07T13:44:55Z	2023-04-07T13:44:50Z	2023-04-07T13:44:55Z	ga_session_number	1	United States
F58457C52692491B85F727FAC39C52AD	3	user_engagement	2023-04-07	2023-04-07T13:45:15Z	2023-04-07T13:44:50Z	2023-04-07T13:44:53Z	ga_session_number	1	United States
F58457C52692491B85F727FAC39C52AD	4	screen_view	2023-04-07	2023-04-07T14:01:05Z	2023-04-07T13:44:50Z	2023-04-07T13:44:55Z	ga_session_number	1	United States
F58457C52692491B85F727FAC39C52AD	4	user_engagement	2023-04-07	2023-04-07T14:01:05Z	2023-04-07T13:44:50Z	2023-04-07T13:45:15Z	ga_session_number	1	United States
D0719FEEA1C04A16AD76A15219908EFC	2	session_start	2023-04-07	2023-04-07T21:04:51Z	2023-04-07T21:05:05Z	NA	ga_session_number	1	NA
D0719FEEA1C04A16AD76A15219908EFC	2	user_engagement	2023-04-07	2023-04-07T21:04:51Z	2023-04-07T21:05:05Z	NA	ga_session_number	1	NA
D0719FEEA1C04A16AD76A15219908EFC	2	screen_view	2023-04-07	2023-04-07T21:05:03Z	2023-04-07T21:05:05Z	2023-04-07T21:05:03Z	ga_session_number	1	United Kingdom
D0719FEEA1C04A16AD76A15219908EFC	2	screen_view	2023-04-07	2023-04-07T21:05:03Z	2023-04-07T21:05:05Z	2023-04-07T21:05:03Z	ga_session_number	1	United Kingdom
D0719FEEA1C04A16AD76A15219908EFC	2	screen_view	2023-04-07	2023-04-07T21:05:03Z	2023-04-07T21:05:05Z	2023-04-07T21:05:03Z	ga_session_number	1	United Kingdom
D0719FEEA1C04A16AD76A15219908EFC	2	screen_view	2023-04-07	2023-04-07T21:05:03Z	2023-04-07T21:05:05Z	2023-04-07T21:05:03Z	ga_session_number	1	United Kingdom
D0719FEEA1C04A16AD76A15219908EFC	3	user_engagement	2023-04-07	2023-04-07T21:05:19Z	2023-04-07T21:05:05Z	2023-04-07T21:04:51Z	ga_session_number	1	United Kingdom
D0719FEEA1C04A16AD76A15219908EFC	4	screen_view	2023-04-07	2023-04-07T21:05:21Z	2023-04-07T21:05:05Z	2023-04-07T21:05:03Z	ga_session_number	1	United Kingdom
D0719FEEA1C04A16AD76A15219908EFC	4	screen_view	2023-04-07	2023-04-07T21:05:22Z	2023-04-07T21:05:05Z	2023-04-07T21:05:21Z	ga_session_number	1	United Kingdom
D0719FEEA1C04A16AD76A15219908EFC	4	user_engagement	2023-04-07	2023-04-07T21:06:11Z	2023-04-07T21:05:05Z	2023-04-07T21:05:19Z	ga_session_number	1	United Kingdom
D0719FEEA1C04A16AD76A15219908EFC	5	screen_view	2023-04-07	2023-04-07T21:06:21Z	2023-04-07T21:05:05Z	2023-04-07T21:05:22Z	ga_session_number	1	United Kingdom
D0719FEEA1C04A16AD76A15219908EFC	5	user_engagement	2023-04-07	2023-04-07T21:06:22Z	2023-04-07T21:05:05Z	2023-04-07T21:06:11Z	ga_session_number	1	United Kingdom
D0719FEEA1C04A16AD76A15219908EFC	5	screen_view	2023-04-07	2023-04-07T21:06:22Z	2023-04-07T21:05:05Z	2023-04-07T21:06:21Z	ga_session_number	1	United Kingdom
D0719FEEA1C04A16AD76A15219908EFC	5	user_engagement	2023-04-07	2023-04-07T21:06:36Z	2023-04-07T21:05:05Z	2023-04-07T21:06:22Z	ga_session_number	1	United Kingdom
80AEA080B2E0474D97508501BD34966C	95	session_start	2022-05-30	2022-05-30T08:09:34Z	2022-05-30T08:09:37Z	2022-05-23T14:22:10Z	ga_session_number	29	Switzerland
80AEA080B2E0474D97508501BD34966C	95	screen_view	2022-05-30	2022-05-30T08:09:37Z	2022-05-30T08:09:37Z	2022-05-23T14:22:13Z	ga_session_number	29	Switzerland
80AEA080B2E0474D97508501BD34966C	96	user_engagement	2022-05-30	2022-05-30T08:37:49Z	2022-05-30T08:09:37Z	2022-05-23T14:25:53Z	ga_session_number	29	Switzerland
89f53bd4718ee27f02e06bdb101f0111	11	session_start	2022-05-30	2022-05-30T11:45:15Z	2022-05-30T11:45:15Z	2022-01-15T15:01:53Z	ga_session_number	5	Germany
89f53bd4718ee27f02e06bdb101f0111	11	screen_view	2022-05-30	2022-05-30T11:45:15Z	2022-05-30T11:45:15Z	2022-01-15T15:01:53Z	ga_session_number	5	Germany
89f53bd4718ee27f02e06bdb101f0111	11	user_engagement	2022-05-30	2022-05-30T11:45:23Z	2022-05-30T11:45:15Z	2022-01-15T15:07:58Z	ga_session_number	5	Germany
89f53bd4718ee27f02e06bdb101f0111	11	app_open	2022-05-30	2022-05-30T11:45:42Z	2022-05-30T11:45:15Z	2022-01-15T15:02:02Z	ga_session_number	5	Germany
89f53bd4718ee27f02e06bdb101f0111	11	user_engagement	2022-05-30	2022-05-30T11:46:03Z	2022-05-30T11:45:15Z	2022-05-30T11:45:23Z	ga_session_number	5	Germany
89f53bd4718ee27f02e06bdb101f0111	11	performance_stats	2022-05-30	2022-05-30T11:46:24Z	2022-05-30T11:45:15Z	2022-01-15T15:03:18Z	ga_session_number	5	Germany
89f53bd4718ee27f02e06bdb101f0111	11	counts_Start	2022-05-30	2022-05-30T11:46:24Z	NA	NA	PageLost	1	NA
89f53bd4718ee27f02e06bdb101f0111	11	counts_Start	2022-05-30	2022-05-30T11:46:24Z	NA	NA	Ticks	1417	NA
89f53bd4718ee27f02e06bdb101f0111	11	counts_Start	2022-05-30	2022-05-30T11:46:24Z	NA	NA	Click	2	NA
89f53bd4718ee27f02e06bdb101f0111	11	counts_Start	2022-05-30	2022-05-30T11:46:24Z	2022-05-30T11:45:15Z	NA	ga_session_number	5	NA
89f53bd4718ee27f02e06bdb101f0111	11	counts_Start	2022-05-30	2022-05-30T11:46:24Z	NA	NA	PauseGame	1	NA
89f53bd4718ee27f02e06bdb101f0111	11	performance_stats	2022-05-30	2022-05-30T11:47:21Z	2022-05-30T11:45:15Z	2022-05-30T11:46:24Z	ga_session_number	5	Germany
89f53bd4718ee27f02e06bdb101f0111	11	scene_duration	2022-05-30	2022-05-30T11:47:21Z	NA	2022-01-15T15:07:50Z	UITutorial	56.1039085388184	Germany
89f53bd4718ee27f02e06bdb101f0111	11	scene_duration	2022-05-30	2022-05-30T11:47:21Z	NA	2022-05-30T11:47:21Z	UITutorial	56.1039085388184	Germany
89f53bd4718ee27f02e06bdb101f0111	11	scene_duration	2022-05-30	2022-05-30T11:47:21Z	2022-05-30T11:45:15Z	2022-01-15T15:07:50Z	ga_session_number	5	Germany
89f53bd4718ee27f02e06bdb101f0111	11	scene_duration	2022-05-30	2022-05-30T11:47:21Z	2022-05-30T11:45:15Z	2022-05-30T11:47:21Z	ga_session_number	5	Germany
89f53bd4718ee27f02e06bdb101f0111	11	scene_duration	2022-05-30	2022-05-30T11:47:21Z	2022-05-30T11:45:15Z	2022-01-15T15:07:50Z	ga_session_number	5	Germany
89f53bd4718ee27f02e06bdb101f0111	11	scene_duration	2022-05-30	2022-05-30T11:47:21Z	2022-05-30T11:45:15Z	2022-05-30T11:47:21Z	ga_session_number	5	Germany
89f53bd4718ee27f02e06bdb101f0111	11	counts_UITutorial	2022-05-30	2022-05-30T11:47:21Z	NA	NA	Ticks	3153	NA
89f53bd4718ee27f02e06bdb101f0111	11	counts_UITutorial	2022-05-30	2022-05-30T11:47:21Z	2022-05-30T11:45:15Z	NA	ga_session_number	5	NA
89f53bd4718ee27f02e06bdb101f0111	11	scene_duration	2022-05-30	2022-05-30T11:47:21Z	2022-05-30T11:45:15Z	2022-01-15T15:07:50Z	ga_session_number	5	Germany
89f53bd4718ee27f02e06bdb101f0111	11	scene_duration	2022-05-30	2022-05-30T11:47:21Z	2022-05-30T11:45:15Z	2022-05-30T11:47:21Z	ga_session_number	5	Germany
89f53bd4718ee27f02e06bdb101f0111	11	scene_duration	2022-05-30	2022-05-30T11:47:21Z	2022-05-30T11:45:15Z	2022-01-15T15:07:50Z	ga_session_number	5	Germany
89f53bd4718ee27f02e06bdb101f0111	11	scene_duration	2022-05-30	2022-05-30T11:47:21Z	2022-05-30T11:45:15Z	2022-05-30T11:47:21Z	ga_session_number	5	Germany
89f53bd4718ee27f02e06bdb101f0111	11	scene_duration	2022-05-30	2022-05-30T11:47:21Z	NA	2022-01-15T15:07:50Z	SearchPage	0.00327099999412894	Germany
89f53bd4718ee27f02e06bdb101f0111	11	scene_duration	2022-05-30	2022-05-30T11:47:21Z	NA	2022-05-30T11:47:21Z	SearchPage	0.00327099999412894	Germany
89f53bd4718ee27f02e06bdb101f0111	11	scene_duration	2022-05-30	2022-05-30T11:48:12Z	2022-05-30T11:45:15Z	2022-05-30T11:47:21Z	ga_session_number	5	Germany
89f53bd4718ee27f02e06bdb101f0111	11	scene_duration	2022-05-30	2022-05-30T11:48:12Z	NA	2022-05-30T11:47:21Z	Tutorial	51.0529899597168	Germany
89f53bd4718ee27f02e06bdb101f0111	11	scene_duration	2022-05-30	2022-05-30T11:48:17Z	NA	2022-05-30T11:48:12Z	SearchPage	4.93438386917114	Germany
89f53bd4718ee27f02e06bdb101f0111	11	scene_duration	2022-05-30	2022-05-30T11:48:17Z	2022-05-30T11:45:15Z	2022-05-30T11:48:12Z	ga_session_number	5	Germany
89f53bd4718ee27f02e06bdb101f0111	11	scene_duration	2022-05-30	2022-05-30T11:48:19Z	NA	2022-05-30T11:48:17Z	Tutorial	2.26309394836426	Germany
89f53bd4718ee27f02e06bdb101f0111	11	scene_duration	2022-05-30	2022-05-30T11:48:19Z	2022-05-30T11:45:15Z	2022-05-30T11:48:17Z	ga_session_number	5	Germany
89f53bd4718ee27f02e06bdb101f0111	11	scene_duration	2022-05-30	2022-05-30T11:48:20Z	NA	2022-05-30T11:48:19Z	SearchPage	1.26520299911499	Germany
89f53bd4718ee27f02e06bdb101f0111	11	scene_duration	2022-05-30	2022-05-30T11:48:20Z	2022-05-30T11:45:15Z	2022-05-30T11:48:19Z	ga_session_number	5	Germany
89f53bd4718ee27f02e06bdb101f0111	11	scene_duration	2022-05-30	2022-05-30T11:48:22Z	NA	2022-05-30T11:48:20Z	Tutorial	2.27168393135071	Germany
89f53bd4718ee27f02e06bdb101f0111	11	scene_duration	2022-05-30	2022-05-30T11:48:22Z	2022-05-30T11:45:15Z	2022-05-30T11:48:20Z	ga_session_number	5	Germany
89f53bd4718ee27f02e06bdb101f0111	11	user_engagement	2022-05-30	2022-05-30T11:48:44Z	2022-05-30T11:45:15Z	2022-05-30T11:46:03Z	ga_session_number	5	Germany
2af4386863a0c3af1f50ff3b3c949c92	2	session_start	2023-03-17	2023-03-17T00:51:38Z	2023-03-17T00:51:38Z	NA	ga_session_number	1	NA
2af4386863a0c3af1f50ff3b3c949c92	4	user_engagement	2023-03-17	2023-03-17T00:51:55Z	2023-03-17T00:51:38Z	NA	ga_session_number	1	NA
2af4386863a0c3af1f50ff3b3c949c92	4	user_engagement	2023-03-17	2023-03-17T00:52:12Z	2023-03-17T00:51:38Z	2023-03-17T00:52:09Z	ga_session_number	1	Serbia
2af4386863a0c3af1f50ff3b3c949c92	4	counts_Start	2023-03-17	2023-03-17T00:52:14Z	NA	NA	Ticks	93	NA
2af4386863a0c3af1f50ff3b3c949c92	4	counts_Start	2023-03-17	2023-03-17T00:52:14Z	2023-03-17T00:51:38Z	NA	ga_session_number	1	NA
2af4386863a0c3af1f50ff3b3c949c92	4	counts_Start	2023-03-17	2023-03-17T00:52:14Z	NA	NA	PauseGame	1	NA
2af4386863a0c3af1f50ff3b3c949c92	4	counts_Start	2023-03-17	2023-03-17T00:52:14Z	NA	NA	PageLost	1	NA
2af4386863a0c3af1f50ff3b3c949c92	4	counts_Start	2023-03-17	2023-03-17T00:52:14Z	NA	NA	Click	5	NA
2af4386863a0c3af1f50ff3b3c949c92	4	scene_duration	2023-03-17	2023-03-17T00:52:19Z	2023-03-17T00:51:38Z	2023-03-17T00:52:19Z	ga_session_number	1	Serbia
2af4386863a0c3af1f50ff3b3c949c92	4	scene_duration	2023-03-17	2023-03-17T00:52:19Z	2023-03-17T00:51:38Z	2023-03-17T00:52:19Z	ga_session_number	1	Serbia
2af4386863a0c3af1f50ff3b3c949c92	4	scene_duration	2023-03-17	2023-03-17T00:52:19Z	NA	2023-03-17T00:52:19Z	UITutorial	4.98007297515869	Serbia
2af4386863a0c3af1f50ff3b3c949c92	4	counts_UITutorial	2023-03-17	2023-03-17T00:52:19Z	2023-03-17T00:51:38Z	NA	ga_session_number	1	NA
2af4386863a0c3af1f50ff3b3c949c92	4	counts_UITutorial	2023-03-17	2023-03-17T00:52:19Z	NA	NA	Ticks	243	NA
2af4386863a0c3af1f50ff3b3c949c92	4	scene_duration	2023-03-17	2023-03-17T00:52:19Z	2023-03-17T00:51:38Z	2023-03-17T00:52:19Z	ga_session_number	1	Serbia
2af4386863a0c3af1f50ff3b3c949c92	4	scene_duration	2023-03-17	2023-03-17T00:52:19Z	2023-03-17T00:51:38Z	2023-03-17T00:52:19Z	ga_session_number	1	Serbia
2af4386863a0c3af1f50ff3b3c949c92	4	scene_duration	2023-03-17	2023-03-17T00:52:19Z	NA	2023-03-17T00:52:19Z	SearchPage	0.000120999997307081	Serbia
2af4386863a0c3af1f50ff3b3c949c92	4	scene_duration	2023-03-17	2023-03-17T00:52:30Z	NA	2023-03-17T00:52:19Z	Tutorial	11.1268253326416	Serbia
2af4386863a0c3af1f50ff3b3c949c92	4	scene_duration	2023-03-17	2023-03-17T00:52:30Z	2023-03-17T00:51:38Z	2023-03-17T00:52:19Z	ga_session_number	1	Serbia
2af4386863a0c3af1f50ff3b3c949c92	4	app_open	2023-03-17	2023-03-17T00:52:06Z	2023-03-17T00:51:38Z	NA	ga_session_number	1	NA
2af4386863a0c3af1f50ff3b3c949c92	4	user_engagement	2023-03-17	2023-03-17T00:52:09Z	2023-03-17T00:51:38Z	2023-03-17T00:51:55Z	ga_session_number	1	Serbia
2af4386863a0c3af1f50ff3b3c949c92	4	app_open	2023-03-17	2023-03-17T00:52:36Z	2023-03-17T00:51:38Z	2023-03-17T00:52:06Z	ga_session_number	1	Serbia
2af4386863a0c3af1f50ff3b3c949c92	4	performance_stats	2023-03-17	2023-03-17T00:52:38Z	2023-03-17T00:51:38Z	2023-03-17T00:52:19Z	ga_session_number	1	Serbia
2af4386863a0c3af1f50ff3b3c949c92	4	counts_Start	2023-03-17	2023-03-17T00:52:38Z	NA	2023-03-17T00:52:14Z	Ticks	74	Serbia
2af4386863a0c3af1f50ff3b3c949c92	4	counts_Start	2023-03-17	2023-03-17T00:52:38Z	NA	2023-03-17T00:52:14Z	PageLost	1	Serbia
2af4386863a0c3af1f50ff3b3c949c92	4	counts_Start	2023-03-17	2023-03-17T00:52:38Z	NA	2023-03-17T00:52:14Z	PauseGame	1	Serbia
2af4386863a0c3af1f50ff3b3c949c92	4	counts_Start	2023-03-17	2023-03-17T00:52:38Z	2023-03-17T00:51:38Z	2023-03-17T00:52:14Z	ga_session_number	1	Serbia
2af4386863a0c3af1f50ff3b3c949c92	4	user_engagement	2023-03-17	2023-03-17T00:52:41Z	2023-03-17T00:51:38Z	2023-03-17T00:52:12Z	ga_session_number	1	Serbia
2af4386863a0c3af1f50ff3b3c949c92	2	screen_view	2023-03-17	2023-03-17T00:51:38Z	2023-03-17T00:51:38Z	NA	ga_session_number	1	NA
2af4386863a0c3af1f50ff3b3c949c92	3	firebase_campaign	2023-03-17	2023-03-17T00:51:39Z	2023-03-17T00:51:38Z	NA	ga_session_number	1	NA
2af4386863a0c3af1f50ff3b3c949c92	4	performance_stats	2023-03-17	2023-03-17T00:52:14Z	2023-03-17T00:51:38Z	NA	ga_session_number	1	NA
2af4386863a0c3af1f50ff3b3c949c92	4	performance_stats	2023-03-17	2023-03-17T00:52:19Z	2023-03-17T00:51:38Z	2023-03-17T00:52:14Z	ga_session_number	1	Serbia
2af4386863a0c3af1f50ff3b3c949c92	5	app_remove	2023-03-17	2023-03-17T00:52:50Z	2023-03-17T00:51:38Z	NA	ga_session_number	1	NA
6870ab30586be68dff4e3a6c068944e3	5	screen_view	2023-03-17	2023-03-17T12:28:36Z	2023-03-17T12:28:36Z	2022-11-15T11:21:02Z	ga_session_number	3	Germany
6870ab30586be68dff4e3a6c068944e3	5	user_engagement	2023-03-17	2023-03-17T12:28:39Z	2023-03-17T12:28:36Z	2022-11-15T11:31:28Z	ga_session_number	3	Germany
6870ab30586be68dff4e3a6c068944e3	5	user_engagement	2023-03-17	2023-03-17T12:28:55Z	2023-03-17T12:28:36Z	2023-03-17T12:28:39Z	ga_session_number	3	Germany
6870ab30586be68dff4e3a6c068944e3	5	session_start	2023-03-17	2023-03-17T12:28:36Z	2023-03-17T12:28:36Z	2022-11-15T11:21:02Z	ga_session_number	3	Germany
6870ab30586be68dff4e3a6c068944e3	5	app_open	2023-03-17	2023-03-17T12:28:46Z	2023-03-17T12:28:36Z	2022-11-15T11:22:04Z	ga_session_number	3	Germany
CE3A7BE81FCF4109A58636163E8DA094	4	session_start	2023-02-12	2023-02-12T15:45:26Z	2023-02-12T15:45:29Z	2022-11-30T09:10:50Z	ga_session_number	2	Germany
CE3A7BE81FCF4109A58636163E8DA094	4	screen_view	2023-02-12	2023-02-12T15:45:29Z	2023-02-12T15:45:29Z	2022-11-30T09:11:04Z	ga_session_number	2	Germany
CE3A7BE81FCF4109A58636163E8DA094	4	user_engagement	2023-02-12	2023-02-12T15:45:38Z	2023-02-12T15:45:29Z	2022-11-30T09:12:44Z	ga_session_number	2	Germany
96c9026ce5b9ffc2d05d131afa7c5dc1	17	app_remove	2023-02-12	2023-02-12T14:50:02Z	2023-02-12T14:44:40Z	NA	ga_session_number	1	NA
96c9026ce5b9ffc2d05d131afa7c5dc1	2	session_start	2023-02-12	2023-02-12T14:44:40Z	2023-02-12T14:44:40Z	NA	ga_session_number	1	NA
96c9026ce5b9ffc2d05d131afa7c5dc1	2	screen_view	2023-02-12	2023-02-12T14:44:40Z	2023-02-12T14:44:40Z	NA	ga_session_number	1	NA
96c9026ce5b9ffc2d05d131afa7c5dc1	3	app_open	2023-02-12	2023-02-12T14:44:44Z	2023-02-12T14:44:40Z	NA	ga_session_number	1	NA
96c9026ce5b9ffc2d05d131afa7c5dc1	3	performance_stats	2023-02-12	2023-02-12T14:44:44Z	2023-02-12T14:44:40Z	NA	ga_session_number	1	NA
96c9026ce5b9ffc2d05d131afa7c5dc1	3	counts_Start	2023-02-12	2023-02-12T14:44:44Z	NA	NA	Ticks	3	NA
96c9026ce5b9ffc2d05d131afa7c5dc1	3	counts_Start	2023-02-12	2023-02-12T14:44:44Z	2023-02-12T14:44:40Z	NA	ga_session_number	1	NA
96c9026ce5b9ffc2d05d131afa7c5dc1	3	counts_Start	2023-02-12	2023-02-12T14:44:44Z	NA	NA	PageLost	1	NA
96c9026ce5b9ffc2d05d131afa7c5dc1	3	counts_Start	2023-02-12	2023-02-12T14:44:44Z	NA	NA	PauseGame	1	NA
96c9026ce5b9ffc2d05d131afa7c5dc1	4	performance_stats	2023-02-12	2023-02-12T14:44:58Z	2023-02-12T14:44:40Z	2023-02-12T14:44:44Z	ga_session_number	1	United States
96c9026ce5b9ffc2d05d131afa7c5dc1	4	scene_duration	2023-02-12	2023-02-12T14:44:58Z	2023-02-12T14:44:40Z	2023-02-12T14:44:58Z	ga_session_number	1	United States
96c9026ce5b9ffc2d05d131afa7c5dc1	4	scene_duration	2023-02-12	2023-02-12T14:44:58Z	2023-02-12T14:44:40Z	2023-02-12T14:44:58Z	ga_session_number	1	United States
96c9026ce5b9ffc2d05d131afa7c5dc1	4	scene_duration	2023-02-12	2023-02-12T14:44:58Z	NA	2023-02-12T14:44:58Z	UITutorial	13.2572288513184	United States
96c9026ce5b9ffc2d05d131afa7c5dc1	4	counts_UITutorial	2023-02-12	2023-02-12T14:44:58Z	2023-02-12T14:44:40Z	NA	ga_session_number	1	NA
96c9026ce5b9ffc2d05d131afa7c5dc1	4	counts_UITutorial	2023-02-12	2023-02-12T14:44:58Z	NA	NA	Ticks	771	NA
96c9026ce5b9ffc2d05d131afa7c5dc1	4	scene_duration	2023-02-12	2023-02-12T14:44:58Z	NA	2023-02-12T14:44:58Z	SearchPage	2.90000007225899e-05	United States
96c9026ce5b9ffc2d05d131afa7c5dc1	4	scene_duration	2023-02-12	2023-02-12T14:44:58Z	2023-02-12T14:44:40Z	2023-02-12T14:44:58Z	ga_session_number	1	United States
96c9026ce5b9ffc2d05d131afa7c5dc1	4	scene_duration	2023-02-12	2023-02-12T14:44:58Z	2023-02-12T14:44:40Z	2023-02-12T14:44:58Z	ga_session_number	1	United States
96c9026ce5b9ffc2d05d131afa7c5dc1	5	scene_duration	2023-02-12	2023-02-12T14:45:01Z	2023-02-12T14:44:40Z	2023-02-12T14:44:58Z	ga_session_number	1	United States
96c9026ce5b9ffc2d05d131afa7c5dc1	5	scene_duration	2023-02-12	2023-02-12T14:45:01Z	NA	2023-02-12T14:44:58Z	Tutorial	3.04198694229126	United States
96c9026ce5b9ffc2d05d131afa7c5dc1	6	scene_duration	2023-02-12	2023-02-12T14:45:04Z	NA	2023-02-12T14:45:01Z	SearchPage	3.36478710174561	United States
96c9026ce5b9ffc2d05d131afa7c5dc1	6	scene_duration	2023-02-12	2023-02-12T14:45:04Z	2023-02-12T14:44:40Z	2023-02-12T14:45:01Z	ga_session_number	1	United States
96c9026ce5b9ffc2d05d131afa7c5dc1	7	scene_duration	2023-02-12	2023-02-12T14:45:07Z	NA	2023-02-12T14:45:04Z	Tutorial	3.18217396736145	United States
96c9026ce5b9ffc2d05d131afa7c5dc1	7	scene_duration	2023-02-12	2023-02-12T14:45:07Z	2023-02-12T14:44:40Z	2023-02-12T14:45:04Z	ga_session_number	1	United States
96c9026ce5b9ffc2d05d131afa7c5dc1	8	scene_duration	2023-02-12	2023-02-12T14:45:17Z	NA	2023-02-12T14:45:07Z	SearchPage	9.73189926147461	United States
96c9026ce5b9ffc2d05d131afa7c5dc1	8	scene_duration	2023-02-12	2023-02-12T14:45:17Z	2023-02-12T14:44:40Z	2023-02-12T14:45:07Z	ga_session_number	1	United States
96c9026ce5b9ffc2d05d131afa7c5dc1	9	scene_duration	2023-02-12	2023-02-12T14:45:20Z	2023-02-12T14:44:40Z	2023-02-12T14:45:17Z	ga_session_number	1	United States
96c9026ce5b9ffc2d05d131afa7c5dc1	9	scene_duration	2023-02-12	2023-02-12T14:45:20Z	NA	2023-02-12T14:45:17Z	Tutorial	2.88470602035522	United States
96c9026ce5b9ffc2d05d131afa7c5dc1	10	scene_duration	2023-02-12	2023-02-12T14:45:23Z	2023-02-12T14:44:40Z	2023-02-12T14:45:20Z	ga_session_number	1	United States
96c9026ce5b9ffc2d05d131afa7c5dc1	10	scene_duration	2023-02-12	2023-02-12T14:45:23Z	NA	2023-02-12T14:45:20Z	SearchPage	3.50933408737183	United States
96c9026ce5b9ffc2d05d131afa7c5dc1	11	scene_duration	2023-02-12	2023-02-12T14:47:38Z	2023-02-12T14:44:40Z	2023-02-12T14:45:23Z	ga_session_number	1	United States
96c9026ce5b9ffc2d05d131afa7c5dc1	11	scene_duration	2023-02-12	2023-02-12T14:47:38Z	NA	2023-02-12T14:45:23Z	Tutorial	134.873519897461	United States
96c9026ce5b9ffc2d05d131afa7c5dc1	12	scene_duration	2023-02-12	2023-02-12T14:47:59Z	NA	2023-02-12T14:47:38Z	SearchPage	20.8748092651367	United States
96c9026ce5b9ffc2d05d131afa7c5dc1	12	scene_duration	2023-02-12	2023-02-12T14:47:59Z	2023-02-12T14:44:40Z	2023-02-12T14:47:38Z	ga_session_number	1	United States
96c9026ce5b9ffc2d05d131afa7c5dc1	13	scene_duration	2023-02-12	2023-02-12T14:48:02Z	2023-02-12T14:44:40Z	2023-02-12T14:47:59Z	ga_session_number	1	United States
96c9026ce5b9ffc2d05d131afa7c5dc1	13	scene_duration	2023-02-12	2023-02-12T14:48:02Z	NA	2023-02-12T14:47:59Z	Tutorial	2.69915103912354	United States
96c9026ce5b9ffc2d05d131afa7c5dc1	14	scene_duration	2023-02-12	2023-02-12T14:48:05Z	NA	2023-02-12T14:48:02Z	SearchPage	3.34844589233398	United States
96c9026ce5b9ffc2d05d131afa7c5dc1	14	scene_duration	2023-02-12	2023-02-12T14:48:05Z	2023-02-12T14:44:40Z	2023-02-12T14:48:02Z	ga_session_number	1	United States
96c9026ce5b9ffc2d05d131afa7c5dc1	15	scene_duration	2023-02-12	2023-02-12T14:48:08Z	NA	2023-02-12T14:48:05Z	Tutorial	3.01143789291382	United States
96c9026ce5b9ffc2d05d131afa7c5dc1	15	scene_duration	2023-02-12	2023-02-12T14:48:08Z	2023-02-12T14:44:40Z	2023-02-12T14:48:05Z	ga_session_number	1	United States
96c9026ce5b9ffc2d05d131afa7c5dc1	16	scene_duration	2023-02-12	2023-02-12T14:48:11Z	2023-02-12T14:44:40Z	2023-02-12T14:48:08Z	ga_session_number	1	United States
96c9026ce5b9ffc2d05d131afa7c5dc1	16	scene_duration	2023-02-12	2023-02-12T14:48:11Z	NA	2023-02-12T14:48:08Z	SearchPage	3.16263890266418	United States
6896B4C70E51442BA220459920A0571C	2	user_engagement	2022-06-23	2022-06-23T00:58:31Z	2022-06-23T00:58:25Z	2022-06-23T00:58:20Z	ga_session_number	1	China
6896B4C70E51442BA220459920A0571C	2	user_engagement	2022-06-23	2022-06-23T00:58:20Z	2022-06-23T00:58:25Z	NA	ga_session_number	1	NA
6896B4C70E51442BA220459920A0571C	2	screen_view	2022-06-23	2022-06-23T00:58:25Z	2022-06-23T00:58:25Z	2022-06-23T00:58:25Z	ga_session_number	1	China
6896B4C70E51442BA220459920A0571C	2	screen_view	2022-06-23	2022-06-23T00:58:25Z	2022-06-23T00:58:25Z	2022-06-23T00:58:25Z	ga_session_number	1	China
6896B4C70E51442BA220459920A0571C	2	session_start	2022-06-23	2022-06-23T00:58:20Z	2022-06-23T00:58:25Z	NA	ga_session_number	1	NA
6896B4C70E51442BA220459920A0571C	2	screen_view	2022-06-23	2022-06-23T00:58:25Z	2022-06-23T00:58:25Z	2022-06-23T00:58:25Z	ga_session_number	1	China
6896B4C70E51442BA220459920A0571C	2	screen_view	2022-06-23	2022-06-23T00:58:25Z	2022-06-23T00:58:25Z	2022-06-23T00:58:25Z	ga_session_number	1	China
6896B4C70E51442BA220459920A0571C	3	screen_view	2022-06-23	2022-06-23T00:58:32Z	2022-06-23T00:58:25Z	2022-06-23T00:58:32Z	ga_session_number	1	China
6896B4C70E51442BA220459920A0571C	3	screen_view	2022-06-23	2022-06-23T00:58:32Z	2022-06-23T00:58:25Z	2022-06-23T00:58:25Z	ga_session_number	1	China
6896B4C70E51442BA220459920A0571C	3	screen_view	2022-06-23	2022-06-23T00:58:32Z	2022-06-23T00:58:25Z	2022-06-23T00:58:32Z	ga_session_number	1	China
6896B4C70E51442BA220459920A0571C	3	screen_view	2022-06-23	2022-06-23T00:58:32Z	2022-06-23T00:58:25Z	2022-06-23T00:58:25Z	ga_session_number	1	China
[truncated: 40,644 more rows]
