# Supplementary material for: Applying Augmented Reality to Convey Medical Knowledge on Osteoclasts to Users of a Serious Game: Vignette Experiment
Source: JMIR Serious Games. 2025 Jun 16;13:e64751. doi: 10.2196/64751 (PMC12185033; doi:10.2196/64751)
Supplement: Multimedia Appendix 4 — Zip file that contains survey data, text response data, and game data used in the analysis. [file games-v13-e64751-s004.zip › ar_osteoclasts_survey_data.csv]

participant_id	treatment	ueq_annoy_enjoy	ueq_understand_no_yes	ueq_creative_dull	ueq_learning_easy_difficult	ueq_valuable_inferior	ueq_boring_exciting	ueq_intersting_no_yes	ueq_predictable_no_yes	ueq_fast_slow	ueq_inventive_conventional	ueq_obstructive_supportive	ueq_good_bad	ueq_complicated_easy	ueq_unlikeable_pleasing	ueq_usual_leading	ueq_pleasent_no_yes	ueq_secure_yes_no	ueq_motivating_yes_no	ueq_expectation_met_yes_no	ueq_efficient_no_yes	ueq_clear_confusing	ueq_practical_no_yes	ueq_organized_cluttered	ueq_attractive_yes_no	ueq_friendly_yes_no	ueq_conservative_innovative	ari_engagement_like_novel	ari_engagement_like_type	ari_engagement_time_complete	ari_engagement_time_participate	ari_usability_easy	ari_usability_confusing	ari_usability_too_complex	ari_usability_easy_controls	ari_engrossment_curious	ari_engrossment_excited	ari_engrossment_suspense	ari_focus_return	ari_focus_no_everyday_thoughts	ari_focus_attention	ari_immersion_authentic	ari_immersion_real	ari_immersion_touch	ari_immersion_impact	ari_flow_undistracted	ari_flow_only_thought	ari_flow_lost_track_time	cei2_try_inform
IR54CA	Text	NA	NA	NA	NA	NA	NA	NA	NA	NA	NA	NA	NA	NA	NA	NA	NA	NA	NA	NA	NA	NA	NA	NA	NA	NA	NA	NA	NA	NA	NA	NA	NA	NA	NA	NA	NA	NA	NA	NA	NA	NA	NA	NA	NA	NA	NA	NA	4
XH62CE	Text	NA	NA	NA	NA	NA	NA	NA	NA	NA	NA	NA	NA	NA	NA	NA	NA	NA	NA	NA	NA	NA	NA	NA	NA	NA	NA	NA	NA	NA	NA	NA	NA	NA	NA	NA	NA	NA	NA	NA	NA	NA	NA	NA	NA	NA	NA	NA	3
SE55BE	Text	NA	NA	NA	NA	NA	NA	NA	NA	NA	NA	NA	NA	NA	NA	NA	NA	NA	NA	NA	NA	NA	NA	NA	NA	NA	NA	NA	NA	NA	NA	NA	NA	NA	NA	NA	NA	NA	NA	NA	NA	NA	NA	NA	NA	NA	NA	NA	4
SU55SA	Text	NA	NA	NA	NA	NA	NA	NA	NA	NA	NA	NA	NA	NA	NA	NA	NA	NA	NA	NA	NA	NA	NA	NA	NA	NA	NA	NA	NA	NA	NA	NA	NA	NA	NA	NA	NA	NA	NA	NA	NA	NA	NA	NA	NA	NA	NA	NA	3
AS64VI	Text	NA	NA	NA	NA	NA	NA	NA	NA	NA	NA	NA	NA	NA	NA	NA	NA	NA	NA	NA	NA	NA	NA	NA	NA	NA	NA	NA	NA	NA	NA	NA	NA	NA	NA	NA	NA	NA	NA	NA	NA	NA	NA	NA	NA	NA	NA	NA	4
CA63FA	Text	NA	NA	NA	NA	NA	NA	NA	NA	NA	NA	NA	NA	NA	NA	NA	NA	NA	NA	NA	NA	NA	NA	NA	NA	NA	NA	NA	NA	NA	NA	NA	NA	NA	NA	NA	NA	NA	NA	NA	NA	NA	NA	NA	NA	NA	NA	NA	5
KA65JO	Text	NA	NA	NA	NA	NA	NA	NA	NA	NA	NA	NA	NA	NA	NA	NA	NA	NA	NA	NA	NA	NA	NA	NA	NA	NA	NA	NA	NA	NA	NA	NA	NA	NA	NA	NA	NA	NA	NA	NA	NA	NA	NA	NA	NA	NA	NA	NA	2
NU68JA	Text	NA	NA	NA	NA	NA	NA	NA	NA	NA	NA	NA	NA	NA	NA	NA	NA	NA	NA	NA	NA	NA	NA	NA	NA	NA	NA	NA	NA	NA	NA	NA	NA	NA	NA	NA	NA	NA	NA	NA	NA	NA	NA	NA	NA	NA	NA	NA	4
UR52LE	Text	NA	NA	NA	NA	NA	NA	NA	NA	NA	NA	NA	NA	NA	NA	NA	NA	NA	NA	NA	NA	NA	NA	NA	NA	NA	NA	NA	NA	NA	NA	NA	NA	NA	NA	NA	NA	NA	NA	NA	NA	NA	NA	NA	NA	NA	NA	NA	4
KA65JA	Text	NA	NA	NA	NA	NA	NA	NA	NA	NA	NA	NA	NA	NA	NA	NA	NA	NA	NA	NA	NA	NA	NA	NA	NA	NA	NA	NA	NA	NA	NA	NA	NA	NA	NA	NA	NA	NA	NA	NA	NA	NA	NA	NA	NA	NA	NA	NA	3
AB59AL	Text	NA	NA	NA	NA	NA	NA	NA	NA	NA	NA	NA	NA	NA	NA	NA	NA	NA	NA	NA	NA	NA	NA	NA	NA	NA	NA	NA	NA	NA	NA	NA	NA	NA	NA	NA	NA	NA	NA	NA	NA	NA	NA	NA	NA	NA	NA	NA	4
SI65MA	Text	NA	NA	NA	NA	NA	NA	NA	NA	NA	NA	NA	NA	NA	NA	NA	NA	NA	NA	NA	NA	NA	NA	NA	NA	NA	NA	NA	NA	NA	NA	NA	NA	NA	NA	NA	NA	NA	NA	NA	NA	NA	NA	NA	NA	NA	NA	NA	3
HU61AL	Text	NA	NA	NA	NA	NA	NA	NA	NA	NA	NA	NA	NA	NA	NA	NA	NA	NA	NA	NA	NA	NA	NA	NA	NA	NA	NA	NA	NA	NA	NA	NA	NA	NA	NA	NA	NA	NA	NA	NA	NA	NA	NA	NA	NA	NA	NA	NA	3
AS64FA	Text	NA	NA	NA	NA	NA	NA	NA	NA	NA	NA	NA	NA	NA	NA	NA	NA	NA	NA	NA	NA	NA	NA	NA	NA	NA	NA	NA	NA	NA	NA	NA	NA	NA	NA	NA	NA	NA	NA	NA	NA	NA	NA	NA	NA	NA	NA	NA	3
AN64AL	Text	NA	NA	NA	NA	NA	NA	NA	NA	NA	NA	NA	NA	NA	NA	NA	NA	NA	NA	NA	NA	NA	NA	NA	NA	NA	NA	NA	NA	NA	NA	NA	NA	NA	NA	NA	NA	NA	NA	NA	NA	NA	NA	NA	NA	NA	NA	NA	3
SH56BE	Text	NA	NA	NA	NA	NA	NA	NA	NA	NA	NA	NA	NA	NA	NA	NA	NA	NA	NA	NA	NA	NA	NA	NA	NA	NA	NA	NA	NA	NA	NA	NA	NA	NA	NA	NA	NA	NA	NA	NA	NA	NA	NA	NA	NA	NA	NA	NA	3
GO70AN	Text	NA	NA	NA	NA	NA	NA	NA	NA	NA	NA	NA	NA	NA	NA	NA	NA	NA	NA	NA	NA	NA	NA	NA	NA	NA	NA	NA	NA	NA	NA	NA	NA	NA	NA	NA	NA	NA	NA	NA	NA	NA	NA	NA	NA	NA	NA	NA	2
MA63NE	Text	NA	NA	NA	NA	NA	NA	NA	NA	NA	NA	NA	NA	NA	NA	NA	NA	NA	NA	NA	NA	NA	NA	NA	NA	NA	NA	NA	NA	NA	NA	NA	NA	NA	NA	NA	NA	NA	NA	NA	NA	NA	NA	NA	NA	NA	NA	NA	3
HE63HA	Text	NA	NA	NA	NA	NA	NA	NA	NA	NA	NA	NA	NA	NA	NA	NA	NA	NA	NA	NA	NA	NA	NA	NA	NA	NA	NA	NA	NA	NA	NA	NA	NA	NA	NA	NA	NA	NA	NA	NA	NA	NA	NA	NA	NA	NA	NA	NA	3
VA56JO	Text	NA	NA	NA	NA	NA	NA	NA	NA	NA	NA	NA	NA	NA	NA	NA	NA	NA	NA	NA	NA	NA	NA	NA	NA	NA	NA	NA	NA	NA	NA	NA	NA	NA	NA	NA	NA	NA	NA	NA	NA	NA	NA	NA	NA	NA	NA	NA	4
JO63JE	AR	3	5	2	2	5	3	5	6	5	3	4	4	5	5	3	6	4	2	4	5	3	4	3	3	3	5	0	0	0	0	0	0	0	0	0	0	0	0	0	0	0	0	0	-1	0	0	0	3
LO61MA	AR	4	6	3	6	4	3	5	5	6	5	5	5	6	5	5	6	4	5	3	2	3	5	3	6	2	6	1	1	1	1	0	2	0	0	2	-1	2	-1	1	1	2	0	-1	2	2	1	1	2
DA65MO	AR	4	3	4	6	5	3	5	4	3	3	5	6	2	5	4	4	2	5	6	3	6	2	4	5	1	6	-1	0	-2	-2	-1	2	2	-2	1	-2	0	-1	0	-2	-2	-1	-2	-2	-1	-1	-3	3
KA75AN1	AR	4	4	3	3	3	5	5	5	3	5	5	3	5	5	4	4	4	4	4	5	4	5	3	3	3	6	1	1	1	1	-1	0	0	-1	-1	-1	-1	0	0	1	-1	-1	-1	-1	1	2	0	3
MA61ZO	AR	5	4	4	4	4	5	5	4	3	3	4	4	3	4	4	5	3	3	4	5	6	4	4	3	3	5	1	0	2	2	1	0	0	2	1	1	0	0	0	1	1	1	1	1	0	0	0	3
MA46FE	AR	6	3	3	3	3	4	7	6	2	3	6	1	7	7	3	6	1	3	3	5	3	6	1	1	3	7	2	2	1	0	2	1	0	2	2	1	1	2	1	2	1	2	2	2	1	2	2	3
PR64AL	AR	6	7	2	1	3	5	6	4	2	3	4	4	7	6	4	7	2	4	2	7	2	4	1	3	1	6	1	2	0	0	3	-2	-2	3	1	1	0	0	-1	0	1	1	1	1	0	0	-1	4
RE60MA	AR	6	6	2	2	2	5	6	7	3	2	6	2	6	6	6	6	2	2	2	7	2	6	4	2	3	6	2	2	2	2	3	-1	0	3	1	1	1	2	0	2	1	1	0	0	1	1	0	5
AN60SA	AR	3	4	4	1	6	4	4	5	5	3	3	3	6	3	6	4	3	3	5	4	4	4	2	4	2	5	-1	-2	1	-1	3	-2	-3	3	2	-1	0	0	-2	1	2	-1	1	-2	-1	-1	-2	4
AN60SA	AR	3	4	4	1	6	4	4	5	5	3	3	3	6	3	6	4	3	3	5	4	4	4	2	4	2	5	-1	-2	1	-1	3	-2	-3	3	2	-1	0	0	-2	1	2	-1	1	-2	-1	-1	-2	4
RA63LU	AR	6	6	3	2	4	5	6	6	5	3	5	4	6	6	6	6	3	2	2	5	2	5	2	3	2	5	1	1	0	1	2	-2	-2	2	1	0	0	1	2	1	1	2	1	2	0	1	1	2
ST67JO	AR	3	5	2	2	5	3	3	5	5	3	4	5	5	3	6	4	3	5	4	5	3	4	2	2	2	6	1	-2	0	-2	2	-2	-2	3	-1	-2	-2	-2	2	3	1	-1	-1	0	1	2	0	5
KA75AN2	AR	4	4	3	5	6	4	4	3	5	3	4	5	5	5	4	4	3	3	6	2	5	2	4	3	3	6	1	-1	-1	-2	-1	1	0	0	0	-1	0	-2	-2	-1	-1	0	-2	-2	-2	-1	-2	2
BE63FA	AR	6	5	5	3	2	6	3	5	6	7	5	2	5	6	6	7	3	2	3	7	2	7	3	5	5	5	1	NA	2	0	-1	-2	-1	0	2	2	0	1	1	2	2	1	1	2	-1	1	2	3
KA75AN3	AR	4	6	2	3	1	6	6	4	5	2	5	3	3	6	6	5	1	1	2	4	5	5	3	4	3	7	1	1	2	1	2	1	-1	0	2	1	0	0	2	2	-1	-1	0	2	1	2	2	5
UL58CA	AR	7	5	2	3	3	7	7	6	3	1	6	1	5	4	4	4	3	2	2	6	4	7	2	3	1	4	2	NA	2	2	1	1	-1	2	2	0	0	3	1	2	1	1	0	2	1	0	0	2
PE65NI	AR	4	4	1	5	4	4	6	5	6	2	2	5	4	4	2	5	2	3	6	2	3	1	2	6	4	4	1	-1	0	0	-1	2	2	-1	-1	-1	1	-1	1	-1	1	-1	-2	-2	1	-1	-1	3
FA62NA	AR	6	7	3	1	2	4	6	6	4	3	7	1	7	5	3	7	2	2	1	6	1	7	1	2	1	5	1	2	2	1	1	-2	-2	1	1	2	1	1	2	2	0	1	2	0	2	2	0	3
GO70AN	Text	NA	NA	NA	NA	NA	NA	NA	NA	NA	NA	NA	NA	NA	NA	NA	NA	NA	NA	NA	NA	NA	NA	NA	NA	NA	NA	NA	NA	NA	NA	NA	NA	NA	NA	NA	NA	NA	NA	NA	NA	NA	NA	NA	NA	NA	NA	NA	NA
DA65MO	AR	NA	NA	NA	NA	NA	NA	NA	NA	NA	NA	NA	NA	NA	NA	NA	NA	NA	NA	NA	NA	NA	NA	NA	NA	NA	NA	NA	NA	NA	NA	NA	NA	NA	NA	NA	NA	NA	NA	NA	NA	NA	NA	NA	NA	NA	NA	NA	NA
UL58CA	AR	NA	NA	NA	NA	NA	NA	NA	NA	NA	NA	NA	NA	NA	NA	NA	NA	NA	NA	NA	NA	NA	NA	NA	NA	NA	NA	NA	NA	NA	NA	NA	NA	NA	NA	NA	NA	NA	NA	NA	NA	NA	NA	NA	NA	NA	NA	NA	NA
AN64AL	Text	NA	NA	NA	NA	NA	NA	NA	NA	NA	NA	NA	NA	NA	NA	NA	NA	NA	NA	NA	NA	NA	NA	NA	NA	NA	NA	NA	NA	NA	NA	NA	NA	NA	NA	NA	NA	NA	NA	NA	NA	NA	NA	NA	NA	NA	NA	NA	NA
UR52LE	Text	NA	NA	NA	NA	NA	NA	NA	NA	NA	NA	NA	NA	NA	NA	NA	NA	NA	NA	NA	NA	NA	NA	NA	NA	NA	NA	NA	NA	NA	NA	NA	NA	NA	NA	NA	NA	NA	NA	NA	NA	NA	NA	NA	NA	NA	NA	NA	NA
MA61ZO	AR	NA	NA	NA	NA	NA	NA	NA	NA	NA	NA	NA	NA	NA	NA	NA	NA	NA	NA	NA	NA	NA	NA	NA	NA	NA	NA	NA	NA	NA	NA	NA	NA	NA	NA	NA	NA	NA	NA	NA	NA	NA	NA	NA	NA	NA	NA	NA	NA
JUTEST	AR	NA	NA	NA	NA	NA	NA	NA	NA	NA	NA	NA	NA	NA	NA	NA	NA	NA	NA	NA	NA	NA	NA	NA	NA	NA	NA	NA	NA	NA	NA	NA	NA	NA	NA	NA	NA	NA	NA	NA	NA	NA	NA	NA	NA	NA	NA	NA	NA
PR64AL	AR	NA	NA	NA	NA	NA	NA	NA	NA	NA	NA	NA	NA	NA	NA	NA	NA	NA	NA	NA	NA	NA	NA	NA	NA	NA	NA	NA	NA	NA	NA	NA	NA	NA	NA	NA	NA	NA	NA	NA	NA	NA	NA	NA	NA	NA	NA	NA	NA
UL58CA	AR	NA	NA	NA	NA	NA	NA	NA	NA	NA	NA	NA	NA	NA	NA	NA	NA	NA	NA	NA	NA	NA	NA	NA	NA	NA	NA	NA	NA	NA	NA	NA	NA	NA	NA	NA	NA	NA	NA	NA	NA	NA	NA	NA	NA	NA	NA	NA	NA
SU55SA	Text	NA	NA	NA	NA	NA	NA	NA	NA	NA	NA	NA	NA	NA	NA	NA	NA	NA	NA	NA	NA	NA	NA	NA	NA	NA	NA	NA	NA	NA	NA	NA	NA	NA	NA	NA	NA	NA	NA	NA	NA	NA	NA	NA	NA	NA	NA	NA	NA
UR52LE	Text	NA	NA	NA	NA	NA	NA	NA	NA	NA	NA	NA	NA	NA	NA	NA	NA	NA	NA	NA	NA	NA	NA	NA	NA	NA	NA	NA	NA	NA	NA	NA	NA	NA	NA	NA	NA	NA	NA	NA	NA	NA	NA	NA	NA	NA	NA	NA	NA
HU61AL	Text	NA	NA	NA	NA	NA	NA	NA	NA	NA	NA	NA	NA	NA	NA	NA	NA	NA	NA	NA	NA	NA	NA	NA	NA	NA	NA	NA	NA	NA	NA	NA	NA	NA	NA	NA	NA	NA	NA	NA	NA	NA	NA	NA	NA	NA	NA	NA	NA
AN60SA	AR	NA	NA	NA	NA	NA	NA	NA	NA	NA	NA	NA	NA	NA	NA	NA	NA	NA	NA	NA	NA	NA	NA	NA	NA	NA	NA	NA	NA	NA	NA	NA	NA	NA	NA	NA	NA	NA	NA	NA	NA	NA	NA	NA	NA	NA	NA	NA	NA
AN60SA	AR	NA	NA	NA	NA	NA	NA	NA	NA	NA	NA	NA	NA	NA	NA	NA	NA	NA	NA	NA	NA	NA	NA	NA	NA	NA	NA	NA	NA	NA	NA	NA	NA	NA	NA	NA	NA	NA	NA	NA	NA	NA	NA	NA	NA	NA	NA	NA	NA
PE65NI	AR	NA	NA	NA	NA	NA	NA	NA	NA	NA	NA	NA	NA	NA	NA	NA	NA	NA	NA	NA	NA	NA	NA	NA	NA	NA	NA	NA	NA	NA	NA	NA	NA	NA	NA	NA	NA	NA	NA	NA	NA	NA	NA	NA	NA	NA	NA	NA	NA
CA63FA	Text	NA	NA	NA	NA	NA	NA	NA	NA	NA	NA	NA	NA	NA	NA	NA	NA	NA	NA	NA	NA	NA	NA	NA	NA	NA	NA	NA	NA	NA	NA	NA	NA	NA	NA	NA	NA	NA	NA	NA	NA	NA	NA	NA	NA	NA	NA	NA	NA
MA61ZO	AR	NA	NA	NA	NA	NA	NA	NA	NA	NA	NA	NA	NA	NA	NA	NA	NA	NA	NA	NA	NA	NA	NA	NA	NA	NA	NA	NA	NA	NA	NA	NA	NA	NA	NA	NA	NA	NA	NA	NA	NA	NA	NA	NA	NA	NA	NA	NA	NA
KA75AN3	AR	NA	NA	NA	NA	NA	NA	NA	NA	NA	NA	NA	NA	NA	NA	NA	NA	NA	NA	NA	NA	NA	NA	NA	NA	NA	NA	NA	NA	NA	NA	NA	NA	NA	NA	NA	NA	NA	NA	NA	NA	NA	NA	NA	NA	NA	NA	NA	NA
JO63JE	AR	NA	NA	NA	NA	NA	NA	NA	NA	NA	NA	NA	NA	NA	NA	NA	NA	NA	NA	NA	NA	NA	NA	NA	NA	NA	NA	NA	NA	NA	NA	NA	NA	NA	NA	NA	NA	NA	NA	NA	NA	NA	NA	NA	NA	NA	NA	NA	NA
AS64VI	Text	NA	NA	NA	NA	NA	NA	NA	NA	NA	NA	NA	NA	NA	NA	NA	NA	NA	NA	NA	NA	NA	NA	NA	NA	NA	NA	NA	NA	NA	NA	NA	NA	NA	NA	NA	NA	NA	NA	NA	NA	NA	NA	NA	NA	NA	NA	NA	NA
PE65NO	AR	NA	NA	NA	NA	NA	NA	NA	NA	NA	NA	NA	NA	NA	NA	NA	NA	NA	NA	NA	NA	NA	NA	NA	NA	NA	NA	NA	NA	NA	NA	NA	NA	NA	NA	NA	NA	NA	NA	NA	NA	NA	NA	NA	NA	NA	NA	NA	NA
BE63FA	AR	NA	NA	NA	NA	NA	NA	NA	NA	NA	NA	NA	NA	NA	NA	NA	NA	NA	NA	NA	NA	NA	NA	NA	NA	NA	NA	NA	NA	NA	NA	NA	NA	NA	NA	NA	NA	NA	NA	NA	NA	NA	NA	NA	NA	NA	NA	NA	NA
[truncated: 94 more columns]
